# Supplementary material for: Knockdown of CD146 promotes endothelial-to-mesenchymal transition via Wnt/β-catenin pathway
Source: PLoS One. 2022 Aug 24;17(8):e0273542. doi: 10.1371/journal.pone.0273542 (PMC9401105; doi:10.1371/journal.pone.0273542)
Supplement: S1 Data — Total DEGs and DEGs related to EndMT as well as Wnt signaling pathway in ECs with CD146 knockdown were listed in Excel_1 and Excel_2, respectively. (XLSX) [file pone.0273542.s004.xlsx]

## Sheet: Excel 1.
Gene_id	Gene name	Gene description	FC(shCD146/con)	Log2FC(shCD146/con)	Pvalue	Padjust	Significant	Regulate	con1	con2	con3	con4	con5	sh1	sh2	sh3	sh4	sh5	sh6
ENSG00000000460	C1orf112	chromosome 1 open reading frame 112 [Source:HGNC Symbol;Acc:HGNC:25565]	0.467415	-1.09722	4.7859e-21	6.56797e-20	yes	down	5.9075	6.72	4.83	6.23	5.85	2.74	2.49	2.63	2.36	2.47	2.538
ENSG00000000938	FGR	FGR proto-oncogene, Src family tyrosine kinase [Source:HGNC Symbol;Acc:HGNC:3697]	4.03542	2.01272	5.16918e-14	4.64057e-13	yes	up	0.6375	0.68	0.63	0.83	0.41	2.19	1.52	1.69	2.24	3.03	2.134
ENSG00000001617	SEMA3F	semaphorin 3F [Source:HGNC Symbol;Acc:HGNC:10728]	2.23433	1.15984	4.88661e-128	6.85819e-126	yes	up	61.0075	62.93	59	64.21	57.89	134.98	123.3	133.7	137.02	132.34	132.268
ENSG00000002079	MYH16	myosin heavy chain 16 pseudogene [Source:HGNC Symbol;Acc:HGNC:31038]	2.80146	1.48618	3.42708e-09	2.11451e-08	yes	up	0.7225	0.59	0.71	1.23	0.36	1.45	1.52	1.41	1.56	1	1.388
ENSG00000002587	HS3ST1	heparan sulfate-glucosamine 3-sulfotransferase 1 [Source:HGNC Symbol;Acc:HGNC:5194]	2.63953	1.40028	9.05409e-26	1.54462e-24	yes	up	3.6375	2.87	4.76	3.09	3.83	5.63	6.39	5.56	5.74	8.5	6.364
ENSG00000004777	ARHGAP33	Rho GTPase activating protein 33 [Source:HGNC Symbol;Acc:HGNC:23085]	0.471266	-1.08539	5.03557e-12	3.91899e-11	yes	down	4.1975	3.11	3.96	4.8	4.92	2.31	1.15	1.9	2.88	1.82	2.012
ENSG00000004799	PDK4	pyruvate dehydrogenase kinase 4 [Source:HGNC Symbol;Acc:HGNC:8812]	0.32369	-1.62732	2.44246e-41	7.49544e-40	yes	down	10.13	12.05	9.75	9.6	9.12	2.36	3.05	3.89	3.16	4.14	3.32
ENSG00000005073	HOXA11	homeobox A11 [Source:HGNC Symbol;Acc:HGNC:5101]	2.00816	1.00587	2.77191e-22	4.00784e-21	yes	up	4.6075	4.89	4.53	4.26	4.75	9.78	9.12	8.65	8.66	8.41	8.924
ENSG00000005102	MEOX1	mesenchyme homeobox 1 [Source:HGNC Symbol;Acc:HGNC:7013]	5.09929	2.3503	6.1042e-07	3.00598e-06	yes	up	0.1825	0.11	0.3	0.2	0.12	0.76	0.73	0.68	0.71	1.3	0.836
ENSG00000005187	ACSM3	acyl-CoA synthetase medium chain family member 3 [Source:HGNC Symbol;Acc:HGNC:10522]	0.0752156	-3.73282	1.85663e-52	7.80155e-51	yes	down	5.4325	5.28	6.71	4.11	5.63	0.47	0.65	0.54	0.21	2.05	0.784
ENSG00000005469	CROT	carnitine O-octanoyltransferase [Source:HGNC Symbol;Acc:HGNC:2366]	3.255	1.70266	3.04773e-63	1.63259e-61	yes	up	8.9725	10.79	8.72	7.65	8.73	22.54	26.14	26.13	27.93	19.81	24.51
ENSG00000005471	ABCB4	ATP binding cassette subfamily B member 4 [Source:HGNC Symbol;Acc:HGNC:45]	5.3054	2.40746	1.9828e-18	2.34506e-17	yes	up	0.3725	0.26	0.27	0.65	0.31	1.81	1.92	0.9	1.18	3.55	1.872
ENSG00000006283	CACNA1G	calcium voltage-gated channel subunit alpha1 G [Source:HGNC Symbol;Acc:HGNC:1394]	5.68638	2.50751	2.51816e-05	0.000101908	yes	up	0.0225	0.03	0.02	0.02	0.02	0.24	0.15	0.09	0.16	0.23	0.174
ENSG00000006327	TNFRSF12A	TNF receptor superfamily member 12A [Source:HGNC Symbol;Acc:HGNC:18152]	0.430192	-1.21695	1.91263e-34	4.57553e-33	yes	down	52.56	50.1	55.28	55.96	48.9	23.6	22.03	24.35	22.96	17.49	22.086
ENSG00000006638	TBXA2R	thromboxane A2 receptor [Source:HGNC Symbol;Acc:HGNC:11608]	2.96038	1.56578	2.82968e-18	3.31869e-17	yes	up	1.33	1.26	1.39	1.22	1.45	3.59	3.51	3.59	4.18	3.19	3.612
ENSG00000006747	SCIN	scinderin [Source:HGNC Symbol;Acc:HGNC:21695]	2.6338	1.39714	9.31896e-09	5.5123e-08	yes	up	0.6025	0.53	0.7	0.84	0.34	1.32	1.45	1.29	1.57	1.13	1.352
ENSG00000007237	GAS7	growth arrest specific 7 [Source:HGNC Symbol;Acc:HGNC:4169]	7.49525	2.90598	8.28645e-06	3.57692e-05	yes	up	0.045	0.07	0	0.09	0.02	0.67	0.61	0.27	0.56	0.2	0.462
ENSG00000007314	SCN4A	sodium voltage-gated channel alpha subunit 4 [Source:HGNC Symbol;Acc:HGNC:10591]	2.47063	1.30488	1.20055e-07	6.35665e-07	yes	up	0.44	0.37	0.73	0.21	0.45	1.23	0.73	1.21	1.32	1.41	1.18
ENSG00000007350	TKTL1	transketolase like 1 [Source:HGNC Symbol;Acc:HGNC:11835]	25.4446	4.66929	0.000286802	0.000985915	yes	up	0	0	0	0	0	0.1	0.38	0.1	0.5	0.25	0.266
ENSG00000008118	CAMK1G	calcium/calmodulin dependent protein kinase IG [Source:HGNC Symbol;Acc:HGNC:14585]	15.1635	3.92253	0.00446816	0.0122686	yes	up	0	0	0	0	0	0.31	0.11	0.3	0.06	0.1	0.176
ENSG00000008323	PLEKHG6	pleckstrin homology and RhoGEF domain containing G6 [Source:HGNC Symbol;Acc:HGNC:25562]	2.54613	1.34831	0.000388374	0.00130462	yes	up	1.4125	0.11	1.61	3.6	0.33	0.93	0.82	2.2	1.68	1.69	1.464
ENSG00000008517	IL32	interleukin 32 [Source:HGNC Symbol;Acc:HGNC:16830]	2.19316	1.13301	1.28776e-48	5.00183e-47	yes	up	168.243	178.31	162.91	150.39	181.36	350.43	384.38	313.69	359.23	437.38	369.022
ENSG00000010292	NCAPD2	non-SMC condensin I complex subunit D2 [Source:HGNC Symbol;Acc:HGNC:24305]	0.438477	-1.18943	9.18849e-202	2.80342e-199	yes	down	85.0125	86.42	84.69	85.72	83.22	35.06	38.33	37.65	34.49	36.22	36.35
ENSG00000010310	GIPR	gastric inhibitory polypeptide receptor [Source:HGNC Symbol;Acc:HGNC:4271]	2.48797	1.31497	1.59021e-09	1.00926e-08	yes	up	0.9775	1.51	0.89	0.7	0.81	2.16	2.71	2.57	2.7	1.81	2.39
ENSG00000010319	SEMA3G	semaphorin 3G [Source:HGNC Symbol;Acc:HGNC:30400]	0.30873	-1.69558	1.03427e-05	4.42278e-05	yes	down	3.245	3.64	3.98	2.94	2.42	0.54	0.62	0.71	0.74	1.92	0.906
ENSG00000010671	BTK	Bruton tyrosine kinase [Source:HGNC Symbol;Acc:HGNC:1133]	3.31066	1.72712	2.32628e-09	1.45536e-08	yes	up	1.635	3.74	1.41	1.01	0.38	7.55	4.23	3.17	2.32	6.41	4.736
ENSG00000011201	ANOS1	anosmin 1 [Source:HGNC Symbol;Acc:HGNC:6211]	3.83393	1.93883	0.000841174	0.00266212	yes	up	0.11	0.01	0.02	0.38	0.03	0.16	0.38	0.31	0.12	0.43	0.28
ENSG00000011347	SYT7	synaptotagmin 7 [Source:HGNC Symbol;Acc:HGNC:11514]	0.397193	-1.33209	0.00148896	0.00452253	yes	down	0.305	0.39	0.29	0.39	0.15	0.31	0.1	0.06	0.14	0.19	0.16
ENSG00000011422	PLAUR	plasminogen activator, urokinase receptor [Source:HGNC Symbol;Acc:HGNC:9053]	2.00081	1.00059	2.18595e-125	2.93113e-123	yes	up	85.1975	86.11	85.37	88.94	80.37	170.26	160.03	159.31	164.54	163.65	163.558
ENSG00000011426	ANLN	anillin actin binding protein [Source:HGNC Symbol;Acc:HGNC:14082]	0.199234	-2.32746	0	0	yes	down	44.9275	42.93	46.4	46.9	43.48	8.34	8.93	10.15	8.23	8.12	8.754
ENSG00000012048	BRCA1	BRCA1, DNA repair associated [Source:HGNC Symbol;Acc:HGNC:1100]	0.304135	-1.71722	2.40437e-61	1.23757e-59	yes	down	8.7025	8.59	9.62	9.03	7.57	2.4	3.17	3.53	2.45	2.74	2.858
ENSG00000012171	SEMA3B	semaphorin 3B [Source:HGNC Symbol;Acc:HGNC:10724]	2.39573	1.26047	9.82533e-25	1.59478e-23	yes	up	2.79	2.9	3.11	2.84	2.31	7.29	6.51	6.43	6.74	8.2	7.034
ENSG00000012223	LTF	lactotransferrin [Source:HGNC Symbol;Acc:HGNC:6720]	21.27	4.41075	0.00187813	0.00559955	yes	up	0	0	0	0	0	1.02	0.58	0.26	0	0.13	0.398
ENSG00000012779	ALOX5	arachidonate 5-lipoxygenase [Source:HGNC Symbol;Acc:HGNC:435]	11.8641	3.56854	5.91543e-54	2.59441e-52	yes	up	0.76	0.84	0.89	0.58	0.73	8.16	9.29	8	8.97	8.73	8.63
ENSG00000013293	SLC7A14	solute carrier family 7 member 14 [Source:HGNC Symbol;Acc:HGNC:29326]	0.124539	-3.00533	1.35289e-09	8.62524e-09	yes	down	0.2575	0.24	0.16	0.45	0.18	0.05	0.01	0.01	0.03	0.01	0.022
ENSG00000013297	CLDN11	claudin 11 [Source:HGNC Symbol;Acc:HGNC:8514]	0.334036	-1.58192	3.25504e-111	3.62567e-109	yes	down	323.402	298.75	326.02	342.42	326.42	110.11	95.06	118.25	110.93	100.57	106.984
ENSG00000013573	DDX11	DEAD/H-box helicase 11 [Source:HGNC Symbol;Acc:HGNC:2736]	0.439033	-1.1876	3.34479e-57	1.55784e-55	yes	down	20.6375	20.48	22.96	19.78	19.33	11.38	8.18	7.93	7.88	8.56	8.786
ENSG00000013810	TACC3	transforming acidic coiled-coil containing protein 3 [Source:HGNC Symbol;Acc:HGNC:11524]	0.272803	-1.87407	2.0141e-278	1.32502e-275	yes	down	62.925	61.81	66.79	61.74	61.36	17.59	16.81	16.68	16.71	19.01	17.36
ENSG00000019505	SYT13	synaptotagmin 13 [Source:HGNC Symbol;Acc:HGNC:14962]	11.0509	3.46609	0.00552653	0.0149002	yes	up	0.015	0.05	0	0	0.01	0.11	0.04	0.38	0.23	0.09	0.17
ENSG00000019549	SNAI2	snail family transcriptional repressor 2 [Source:HGNC Symbol;Acc:HGNC:11094]	2.31345	1.21005	1.43344e-05	6.01729e-05	yes	up	0.755	0.32	0.99	1.01	0.7	1.56	1.87	1.45	1.6	2.08	1.712
ENSG00000021355	SERPINB1	serpin family B member 1 [Source:HGNC Symbol;Acc:HGNC:3311]	2.02823	1.02022	4.41589e-84	3.41777e-82	yes	up	63.82	71.26	61.67	56.14	66.21	109.1	113.24	108.01	110.67	134.79	115.162
ENSG00000023171	GRAMD1B	GRAM domain containing 1B [Source:HGNC Symbol;Acc:HGNC:29214]	2.00199	1.00144	3.6381e-35	8.93691e-34	yes	up	4.425	4.25	4.16	4.21	5.08	8.8	8.33	8.19	8.08	7.03	8.086
ENSG00000023909	GCLM	glutamate-cysteine ligase modifier subunit [Source:HGNC Symbol;Acc:HGNC:4312]	2.15881	1.11024	3.40078e-67	1.97226e-65	yes	up	19.4075	22.23	19.26	17.43	18.71	39.43	50.07	41.91	43.87	36.12	42.28
ENSG00000024526	DEPDC1	DEP domain containing 1 [Source:HGNC Symbol;Acc:HGNC:22949]	0.229987	-2.12037	1.31198e-66	7.5054e-65	yes	down	15.22	15.62	16.88	13.34	15.04	3.32	2.73	4.06	5.57	2.33	3.602
ENSG00000025423	HSD17B6	hydroxysteroid 17-beta dehydrogenase 6 [Source:HGNC Symbol;Acc:HGNC:23316]	2.10706	1.07523	0.000191358	0.000675237	yes	up	1.025	0.82	1.44	0.6	1.24	4.59	1.71	2.82	2.44	2.57	2.826
ENSG00000025708	TYMP	thymidine phosphorylase [Source:HGNC Symbol;Acc:HGNC:3148]	2.16071	1.1115	8.38379e-18	9.58694e-17	yes	up	5.7975	7	7.04	3.67	5.48	11.16	12.6	12.67	12.51	13.76	12.54
ENSG00000026103	FAS	Fas cell surface death receptor [Source:HGNC Symbol;Acc:HGNC:11920]	2.77081	1.47031	3.84848e-25	6.36435e-24	yes	up	2.9175	3.38	2.52	2.86	2.91	9.23	9.44	9.16	7.08	7.36	8.454
ENSG00000028277	POU2F2	POU class 2 homeobox 2 [Source:HGNC Symbol;Acc:HGNC:9213]	0.426106	-1.23072	1.48787e-21	2.08679e-20	yes	down	4.19	5.26	2.79	4.44	4.27	3.61	1.79	1.46	1.63	2.75	2.248
ENSG00000029534	ANK1	ankyrin 1 [Source:HGNC Symbol;Acc:HGNC:492]	4.39126	2.13464	4.48546e-25	7.38759e-24	yes	up	0.4175	0.29	0.36	0.8	0.22	2.09	1.69	1.07	1.49	1.97	1.662
ENSG00000029993	HMGB3	high mobility group box 3 [Source:HGNC Symbol;Acc:HGNC:5004]	0.473174	-1.07956	3.33403e-40	9.73482e-39	yes	down	91.87	76.4	98.38	93.89	98.81	47.95	38.85	44.54	45.44	34.63	42.282
ENSG00000030110	BAK1	BCL2 antagonist/killer 1 [Source:HGNC Symbol;Acc:HGNC:949]	2.21082	1.14458	1.18178e-119	1.49873e-117	yes	up	24.9125	25.51	25.75	24.15	24.24	53.6	52.41	51.54	56.07	52.83	53.29
ENSG00000035499	DEPDC1B	DEP domain containing 1B [Source:HGNC Symbol;Acc:HGNC:24902]	0.331868	-1.59132	2.51366e-45	8.63256e-44	yes	down	13.6575	13.17	15.05	12.99	13.42	5.42	4.03	4.37	4	4.33	4.43
ENSG00000035664	DAPK2	death associated protein kinase 2 [Source:HGNC Symbol;Acc:HGNC:2675]	0.213935	-2.22476	6.4263e-13	5.36213e-12	yes	down	1.7425	2.2	1.97	1.8	1	0.16	0.33	0.16	0.71	0.48	0.368
ENSG00000038427	VCAN	versican [Source:HGNC Symbol;Acc:HGNC:2464]	7.81713	2.96664	3.03922e-61	1.54919e-59	yes	up	0.8325	1	0.82	0.77	0.74	3.15	4.51	3.87	3.63	3.65	3.762
ENSG00000038945	MSR1	macrophage scavenger receptor 1 [Source:HGNC Symbol;Acc:HGNC:7376]	0.217471	-2.20111	0.0182429	0.0435086	yes	down	0.895	1.33	0.35	1.34	0.56	0	0.12	0	0.02	0.74	0.176
ENSG00000039139	DNAH5	dynein axonemal heavy chain 5 [Source:HGNC Symbol;Acc:HGNC:2950]	0.130687	-2.93581	8.98739e-09	5.32815e-08	yes	down	0.3575	0.3	0.27	0.41	0.45	0.03	0.06	0.12	0.01	0.08	0.06
ENSG00000040275	SPDL1	spindle apparatus coiled-coil protein 1 [Source:HGNC Symbol;Acc:HGNC:26010]	0.419772	-1.25232	2.4539e-53	1.06077e-51	yes	down	31.6225	30.18	34.19	28.28	33.84	13.24	11.86	11.75	13.12	15.4	13.074
ENSG00000040608	RTN4R	reticulon 4 receptor [Source:HGNC Symbol;Acc:HGNC:18601]	2.51419	1.33009	0.000312705	0.0010677	yes	up	0.4875	0.65	0.62	0.26	0.42	1.15	1.09	0.66	1.44	1.56	1.18
ENSG00000041353	RAB27B	RAB27B, member RAS oncogene family [Source:HGNC Symbol;Acc:HGNC:9767]	5.71129	2.51382	6.68037e-10	4.37707e-09	yes	up	0.115	0.19	0.09	0.15	0.03	0.28	0.4	0.27	0.39	0.23	0.314
ENSG00000041982	TNC	tenascin C [Source:HGNC Symbol;Acc:HGNC:5318]	3.9842	1.99429	1.2087e-23	1.86277e-22	yes	up	0.4125	0.75	0.36	0.23	0.31	1.29	1.26	1.02	1.63	1.53	1.346
ENSG00000042832	TG	thyroglobulin [Source:HGNC Symbol;Acc:HGNC:11764]	6.10302	2.60952	0.0161777	0.0391239	yes	up	0.0425	0.15	0	0	0.02	0.31	0.1	0.37	0.59	0.06	0.286
ENSG00000044574	HSPA5	heat shock protein family A (Hsp70) member 5 [Source:HGNC Symbol;Acc:HGNC:5238]	2.28433	1.19177	2.33281e-27	4.25565e-26	yes	up	365.375	447.12	334.77	336.42	343.19	849.46	766.49	773.81	728.79	920.42	807.794
ENSG00000047648	ARHGAP6	Rho GTPase activating protein 6 [Source:HGNC Symbol;Acc:HGNC:676]	3.49566	1.80556	1.3464e-45	4.6696e-44	yes	up	1.39	1.61	1.72	1.16	1.07	4.41	4.25	4.37	3.67	4.86	4.312
ENSG00000049130	KITLG	KIT ligand [Source:HGNC Symbol;Acc:HGNC:6343]	4.35016	2.12107	2.3518e-97	2.16201e-95	yes	up	4.695	4.97	4.84	4.38	4.59	18.95	21.66	20.86	19.86	14.84	19.234
ENSG00000049249	TNFRSF9	TNF receptor superfamily member 9 [Source:HGNC Symbol;Acc:HGNC:11924]	2.43791	1.28565	0.000231066	0.000806432	yes	up	0.1575	0.12	0.27	0.11	0.13	0.44	0.49	0.31	0.42	0.51	0.434
ENSG00000049283	EPN3	epsin 3 [Source:HGNC Symbol;Acc:HGNC:18235]	7.28863	2.86565	5.71147e-05	0.000219761	yes	up	0.0725	0.04	0	0.22	0.03	0.78	0.77	0.78	1.11	0.32	0.752
ENSG00000049540	ELN	elastin [Source:HGNC Symbol;Acc:HGNC:3327]	7.28371	2.86467	2.53098e-18	2.97499e-17	yes	up	0.395	0.71	0.21	0.29	0.37	2.69	2.17	1.58	2.54	4.98	2.792
ENSG00000050730	TNIP3	TNFAIP3 interacting protein 3 [Source:HGNC Symbol;Acc:HGNC:19315]	2.53752	1.34342	0.00221733	0.00650853	yes	up	0.495	0.45	0.45	0.17	0.91	1.55	1.11	1.35	0.46	1.78	1.25
ENSG00000050767	COL23A1	collagen type XXIII alpha 1 chain [Source:HGNC Symbol;Acc:HGNC:22990]	7.81611	2.96645	5.23425e-10	3.47497e-09	yes	up	0.1025	0.07	0.13	0.09	0.12	0.82	0.58	0.84	0.71	1.21	0.832
ENSG00000051180	RAD51	RAD51 recombinase [Source:HGNC Symbol;Acc:HGNC:9817]	0.424494	-1.23618	7.76477e-21	1.05597e-19	yes	down	11.58	10.51	12.82	12.04	10.95	4.6	4.69	5.7	4.35	4.07	4.682
ENSG00000051341	POLQ	DNA polymerase theta [Source:HGNC Symbol;Acc:HGNC:9186]	0.323802	-1.62682	1.35666e-40	4.02826e-39	yes	down	3.2525	3.1	3.15	3.27	3.49	0.77	0.88	0.98	1.36	0.94	0.986
ENSG00000053108	FSTL4	follistatin like 4 [Source:HGNC Symbol;Acc:HGNC:21389]	7.78517	2.96073	3.53865e-09	2.17951e-08	yes	up	0.2475	0	0.47	0.21	0.31	1.14	0.71	0.82	0.99	0.54	0.84
ENSG00000054793	ATP9A	ATPase phospholipid transporting 9A (putative) [Source:HGNC Symbol;Acc:HGNC:13540]	0.465744	-1.10239	1.0357e-47	3.91448e-46	yes	down	16.9125	18.03	17.24	16.79	15.59	7.46	7.66	6.82	6.97	9.51	7.684
ENSG00000057657	PRDM1	PR/SET domain 1 [Source:HGNC Symbol;Acc:HGNC:9346]	2.31592	1.21158	1.33556e-08	7.76904e-08	yes	up	0.7775	0.88	0.59	1.12	0.52	2.17	2.17	2.31	2.57	0.93	2.03
ENSG00000058056	USP13	ubiquitin specific peptidase 13 [Source:HGNC Symbol;Acc:HGNC:12611]	0.362101	-1.46554	1.09886e-68	6.60951e-67	yes	down	6.225	5.99	6.59	6.64	5.68	2.54	3.21	2.85	3.12	2.54	2.852
ENSG00000058335	RASGRF1	Ras protein specific guanine nucleotide releasing factor 1 [Source:HGNC Symbol;Acc:HGNC:9875]	2.61823	1.38859	0.00276779	0.00797085	yes	up	0.5375	0.18	0.86	0.53	0.58	0.63	0.3	0.76	0.69	0.37	0.55
ENSG00000058804	NDC1	NDC1 transmembrane nucleoporin [Source:HGNC Symbol;Acc:HGNC:25525]	0.45516	-1.13555	5.0814e-70	3.19324e-68	yes	down	12.83	12.77	13.7	12.43	12.42	5.99	5.77	5.45	5.65	5.35	5.642
ENSG00000059377	TBXAS1	thromboxane A synthase 1 [Source:HGNC Symbol;Acc:HGNC:11609]	2.51511	1.33062	4.78825e-07	2.38191e-06	yes	up	1.38	1.79	0.8	1.81	1.12	1.71	2.87	2.78	1.95	1.71	2.204
ENSG00000059804	SLC2A3	solute carrier family 2 member 3 [Source:HGNC Symbol;Acc:HGNC:11007]	3.30476	1.72455	1.38359e-128	1.95486e-126	yes	up	41.1075	49.58	37.64	38.92	38.29	124.03	131.06	131.04	119.3	146.25	130.336
ENSG00000060558	GNA15	G protein subunit alpha 15 [Source:HGNC Symbol;Acc:HGNC:4383]	8.69464	3.12013	8.38843e-05	0.000314335	yes	up	0.0825	0.07	0.04	0.03	0.19	0.74	0.95	0.63	0.56	0.8	0.736
ENSG00000060656	PTPRU	protein tyrosine phosphatase, receptor type U [Source:HGNC Symbol;Acc:HGNC:9683]	2.85876	1.51539	7.28775e-51	2.92232e-49	yes	up	3.66	3.26	4.77	4	2.61	6.4	7.98	7.63	6.52	7.83	7.272
ENSG00000060718	COL11A1	collagen type XI alpha 1 chain [Source:HGNC Symbol;Acc:HGNC:2186]	2.28009	1.18909	0.000261111	0.000904575	yes	up	0.3325	0.25	0.41	0.19	0.48	0.54	0.51	0.54	0.34	0.45	0.476
ENSG00000061918	GUCY1B1	guanylate cyclase 1 soluble subunit beta 1 [Source:HGNC Symbol;Acc:HGNC:4687]	2.3405	1.22682	4.07043e-16	4.18004e-15	yes	up	1.8175	1.72	1.85	1.92	1.78	3.41	5.04	3.57	4.31	4.25	4.116
ENSG00000063660	GPC1	glypican 1 [Source:HGNC Symbol;Acc:HGNC:4449]	3.89096	1.96012	3.00553e-121	3.9057e-119	yes	up	11.0575	10.36	11.53	11.48	10.86	43.59	38.99	44.1	43.07	32.71	40.492
ENSG00000064692	SNCAIP	synuclein alpha interacting protein [Source:HGNC Symbol;Acc:HGNC:11139]	0.482867	-1.0503	8.02477e-31	1.66441e-29	yes	down	10.09	9.84	10.06	10.19	10.27	4.34	4.93	4.68	5.34	5.56	4.97
ENSG00000065320	NTN1	netrin 1 [Source:HGNC Symbol;Acc:HGNC:8029]	7.77292	2.95846	1.2726e-05	5.37212e-05	yes	up	0.0175	0.02	0.02	0.03	0	0.17	0.18	0.12	0.15	0.11	0.146
ENSG00000065328	MCM10	minichromosome maintenance 10 replication initiation factor [Source:HGNC Symbol;Acc:HGNC:18043]	0.415961	-1.26548	1.36408e-12	1.11046e-11	yes	down	2.23	1.68	2.53	2.32	2.39	1.49	1.18	1.03	0.86	0.64	1.04
ENSG00000065618	COL17A1	collagen type XVII alpha 1 chain [Source:HGNC Symbol;Acc:HGNC:2194]	7.99657	2.99938	5.71662e-82	4.29808e-80	yes	up	0.8775	0.92	0.8	0.8	0.99	7.25	7.56	9.26	9.53	10.83	8.886
ENSG00000066248	NGEF	neuronal guanine nucleotide exchange factor [Source:HGNC Symbol;Acc:HGNC:7807]	5.29176	2.40375	2.38428e-23	3.6215e-22	yes	up	0.805	0.59	0.64	1.5	0.49	3.84	2.64	2.43	2.92	2.67	2.9
ENSG00000066279	ASPM	abnormal spindle microtubule assembly [Source:HGNC Symbol;Acc:HGNC:19048]	0.192185	-2.37943	0	0	yes	down	28.4	27.51	30	28.36	27.73	6.15	5.29	5.02	5.95	5.14	5.51
ENSG00000066468	FGFR2	fibroblast growth factor receptor 2 [Source:HGNC Symbol;Acc:HGNC:3689]	27.3707	4.77456	1.24759e-05	5.27606e-05	yes	up	0.0625	0.03	0.22	0	0	0.21	0.3	0.4	0.43	0.14	0.296
ENSG00000067113	PLPP1	phospholipid phosphatase 1 [Source:HGNC Symbol;Acc:HGNC:9228]	2.63292	1.39666	5.68284e-79	4.04173e-77	yes	up	17.485	17.98	18.53	17.98	15.45	45.23	39.56	42.82	44.99	42	42.92
ENSG00000067141	NEO1	neogenin 1 [Source:HGNC Symbol;Acc:HGNC:7754]	6.23261	2.63984	1.80271e-07	9.35435e-07	yes	up	0.1825	0.42	0.04	0.23	0.04	1.06	0.73	0.24	1.18	1.21	0.884
ENSG00000067606	PRKCZ	protein kinase C zeta [Source:HGNC Symbol;Acc:HGNC:9412]	2.19952	1.13719	0.000455733	0.00151541	yes	up	0.8425	0.93	0.91	0.64	0.89	2.13	1.51	0.93	1.16	2.03	1.552
ENSG00000068001	HYAL2	hyaluronidase 2 [Source:HGNC Symbol;Acc:HGNC:5321]	2.2197	1.15036	7.28095e-161	1.53279e-158	yes	up	123.718	123.42	122.24	126.64	122.57	283.58	258.95	263.84	278.68	293	275.61
ENSG00000068078	FGFR3	fibroblast growth factor receptor 3 [Source:HGNC Symbol;Acc:HGNC:3690]	4.66507	2.2219	4.45557e-31	9.33319e-30	yes	up	1.0025	0.69	1.59	0.51	1.22	2.86	2.71	2.89	4	3.6	3.212
ENSG00000068489	PRR11	proline rich 11 [Source:HGNC Symbol;Acc:HGNC:25619]	0.375513	-1.41307	8.25426e-170	1.8486e-167	yes	down	47.215	51.82	51.48	48.72	36.84	13	24.88	14.22	12.84	12.54	15.496
ENSG00000069122	ADGRF5	adhesion G protein-coupled receptor F5 [Source:HGNC Symbol;Acc:HGNC:19030]	0.360764	-1.47087	1.39641e-39	4.01601e-38	yes	down	18.83	21.54	19.48	17.22	17.08	5.7	6.81	5.31	5.88	8.82	6.504
ENSG00000069812	HES2	hes family bHLH transcription factor 2 [Source:HGNC Symbol;Acc:HGNC:16005]	2.52136	1.3342	8.45103e-43	2.68748e-41	yes	up	4.85	5.12	4.51	4.31	5.46	11.48	11.78	9.3	10.33	8.55	10.288
ENSG00000070159	PTPN3	protein tyrosine phosphatase, non-receptor type 3 [Source:HGNC Symbol;Acc:HGNC:9655]	14.4582	3.85381	0.000991376	0.00310341	yes	up	0.005	0.01	0.01	0	0	0.08	0.1	0.22	0.05	0.03	0.096
ENSG00000070182	SPTB	spectrin beta, erythrocytic [Source:HGNC Symbol;Acc:HGNC:11274]	9.34192	3.22372	8.78955e-12	6.74335e-11	yes	up	0.0575	0.04	0.04	0.05	0.1	0.48	0.5	0.61	0.75	0.2	0.508
ENSG00000070526	ST6GALNAC1	ST6 N-acetylgalactosaminide alpha-2,6-sialyltransferase 1 [Source:HGNC Symbol;Acc:HGNC:23614]	5.45066	2.44643	3.95511e-18	4.61547e-17	yes	up	0.55	0.78	0.7	0.45	0.27	1.78	2.77	1.98	1.63	2.29	2.09
ENSG00000070729	CNGB1	cyclic nucleotide gated channel beta 1 [Source:HGNC Symbol;Acc:HGNC:2151]	19.4293	4.28016	5.30428e-07	2.62805e-06	yes	up	0.03	0	0.11	0	0.01	0.3	0.51	0.42	0.88	0.29	0.48
ENSG00000070731	ST6GALNAC2	ST6 N-acetylgalactosaminide alpha-2,6-sialyltransferase 2 [Source:HGNC Symbol;Acc:HGNC:10867]	2.21889	1.14984	1.91627e-12	1.54623e-11	yes	up	2.62	3.14	1.75	2.97	2.62	5.93	4.17	6.5	6.7	5.98	5.856
ENSG00000070814	TCOF1	treacle ribosome biogenesis factor 1 [Source:HGNC Symbol;Acc:HGNC:11654]	0.469421	-1.09105	8.85487e-95	7.86552e-93	yes	down	19.5975	19.26	20.22	19.1	19.81	9.47	8.77	8.65	9.19	8.81	8.978
ENSG00000071246	VASH1	vasohibin 1 [Source:HGNC Symbol;Acc:HGNC:19964]	0.484581	-1.04519	8.21766e-85	6.55296e-83	yes	down	64.42	67.22	61.84	67.11	61.51	27.04	31.81	27.45	32.04	32.88	30.244
ENSG00000071539	TRIP13	thyroid hormone receptor interactor 13 [Source:HGNC Symbol;Acc:HGNC:12307]	0.231641	-2.11003	1.0859e-127	1.50398e-125	yes	down	22.5925	20.89	25.48	21.24	22.76	5.02	4.75	5	5.15	5.02	4.988
ENSG00000071575	TRIB2	tribbles pseudokinase 2 [Source:HGNC Symbol;Acc:HGNC:30809]	2.03806	1.0272	7.0678e-78	4.95971e-76	yes	up	14.8725	15.89	16.71	14.52	12.37	30.18	28.82	28.99	27.68	32.98	29.73
ENSG00000072182	ASIC4	acid sensing ion channel subunit family member 4 [Source:HGNC Symbol;Acc:HGNC:21263]	4.04076	2.01463	0.00510415	0.013847	yes	up	0.06	0.08	0	0.13	0.03	0.37	0.18	0.13	0.17	0.26	0.222
ENSG00000072571	HMMR	hyaluronan mediated motility receptor [Source:HGNC Symbol;Acc:HGNC:5012]	0.235936	-2.08353	7.09097e-184	1.77713e-181	yes	down	31.965	34.53	31	31.65	30.68	6.72	7.41	6.78	8.84	7.47	7.444
ENSG00000072694	FCGR2B	Fc fragment of IgG receptor IIb [Source:HGNC Symbol;Acc:HGNC:3618]	25.5022	4.67255	7.76963e-05	0.000292657	yes	up	0.015	0.06	0	0	0	0.23	0.22	0.22	0.47	0.13	0.254
ENSG00000072858	SIDT1	SID1 transmembrane family member 1 [Source:HGNC Symbol;Acc:HGNC:25967]	3.05168	1.60961	0.0207642	0.0485967	yes	up	0.1675	0	0.01	0.32	0.34	0.42	0.18	0.38	0.2	0.07	0.25
ENSG00000072954	TMEM38A	transmembrane protein 38A [Source:HGNC Symbol;Acc:HGNC:28462]	2.20051	1.13784	1.4314e-39	4.09983e-38	yes	up	7.2925	7.06	8.34	6.81	6.96	13.84	13.82	12.74	13.26	16.56	14.044
ENSG00000073146	MOV10L1	Mov10 like RISC complex RNA helicase 1 [Source:HGNC Symbol;Acc:HGNC:7201]	0.409438	-1.28828	1.30767e-63	7.05875e-62	yes	down	24.835	20.36	27.48	26.95	24.55	9.01	8.49	9.36	9.13	8.24	8.846
ENSG00000073464	CLCN4	chloride voltage-gated channel 4 [Source:HGNC Symbol;Acc:HGNC:2022]	0.464671	-1.10572	1.77836e-22	2.59625e-21	yes	down	4.385	3.44	5.51	4.91	3.68	1.79	1.74	2	1.99	2.18	1.94
ENSG00000074047	GLI2	GLI family zinc finger 2 [Source:HGNC Symbol;Acc:HGNC:4318]	23.9543	4.58221	2.58073e-12	2.05949e-11	yes	up	0.025	0.01	0.04	0	0.05	0.4	0.41	0.46	0.53	0.3	0.42
ENSG00000074370	ATP2A3	ATPase sarcoplasmic/endoplasmic reticulum Ca2+ transporting 3 [Source:HGNC Symbol;Acc:HGNC:813]	5.4494	2.4461	1.08232e-34	2.61595e-33	yes	up	0.725	0.39	0.9	0.88	0.73	2.89	2.85	2.76	3.26	3.11	2.974
ENSG00000074410	CA12	carbonic anhydrase 12 [Source:HGNC Symbol;Acc:HGNC:1371]	3.87254	1.95328	1.75903e-42	5.56024e-41	yes	up	0.9275	0.66	1.05	1.03	0.97	3.35	3.21	2.91	3.56	3.48	3.302
ENSG00000074527	NTN4	netrin 4 [Source:HGNC Symbol;Acc:HGNC:13658]	0.160849	-2.63623	0	0	yes	down	113.385	119.23	113.93	113.49	106.89	18.06	16.8	18.41	18.41	16.56	17.648
ENSG00000074590	NUAK1	NUAK family kinase 1 [Source:HGNC Symbol;Acc:HGNC:14311]	0.471609	-1.08434	3.49022e-46	1.24536e-44	yes	down	24.2025	26.17	24.81	23.62	22.21	10.49	9.78	9.91	10.78	14	10.992
ENSG00000074706	IPCEF1	interaction protein for cytohesin exchange factors 1 [Source:HGNC Symbol;Acc:HGNC:21204]	2.85142	1.51168	8.69435e-07	4.19032e-06	yes	up	0.3875	0.21	0.28	0.51	0.55	1.36	0.68	1.18	0.5	1.27	0.998
ENSG00000075213	SEMA3A	semaphorin 3A [Source:HGNC Symbol;Acc:HGNC:10723]	2.74554	1.45709	4.14496e-32	9.06123e-31	yes	up	1.78	1.68	1.76	1.73	1.95	4.76	5.3	4.68	4.49	3.89	4.624
ENSG00000075218	GTSE1	G2 and S-phase expressed 1 [Source:HGNC Symbol;Acc:HGNC:13698]	0.18786	-2.41227	1.16238e-228	4.29305e-226	yes	down	32.0525	31.33	31.14	34.88	30.86	5.99	5.39	5.73	5.79	5.23	5.626
ENSG00000075223	SEMA3C	semaphorin 3C [Source:HGNC Symbol;Acc:HGNC:10725]	33.752	5.0769	2.26777e-05	9.24319e-05	yes	up	0.0075	0	0	0	0.03	0.02	0.19	0.39	0.17	0.11	0.176
ENSG00000075702	WDR62	WD repeat domain 62 [Source:HGNC Symbol;Acc:HGNC:24502]	0.258033	-1.95437	2.42346e-60	1.22641e-58	yes	down	5.935	5.07	7.06	5.89	5.72	1.41	1.27	1.51	1.41	1.63	1.446
ENSG00000076382	SPAG5	sperm associated antigen 5 [Source:HGNC Symbol;Acc:HGNC:13452]	0.267149	-1.90428	2.11447e-110	2.30641e-108	yes	down	46.1525	45.14	45.83	49.21	44.43	12.73	11.34	14.17	13.46	10.19	12.378
ENSG00000076641	PAG1	phosphoprotein membrane anchor with glycosphingolipid microdomains 1 [Source:HGNC Symbol;Acc:HGNC:30043]	19.7665	4.30499	2.85524e-07	1.44875e-06	yes	up	0.0075	0.01	0.01	0.01	0	0.12	0.09	0.68	0.21	0.06	0.232
ENSG00000077942	FBLN1	fibulin 1 [Source:HGNC Symbol;Acc:HGNC:3600]	0.369762	-1.43533	4.31577e-09	2.63732e-08	yes	down	2.0475	2.31	1.79	1.74	2.35	0.77	0.52	0.62	0.52	0.8	0.646
ENSG00000077943	ITGA8	integrin subunit alpha 8 [Source:HGNC Symbol;Acc:HGNC:6144]	4.75744	2.25019	0.00141785	0.00432273	yes	up	0.0225	0.02	0.01	0.03	0.03	0.08	0.11	0.11	0.03	0.19	0.104
ENSG00000078401	EDN1	endothelin 1 [Source:HGNC Symbol;Acc:HGNC:3176]	0.21768	-2.19972	2.75095e-12	2.18953e-11	yes	down	182.425	199.77	182.69	173.92	173.32	29.59	22.43	67.05	31.25	42	38.464
ENSG00000078549	ADCYAP1R1	ADCYAP receptor type I [Source:HGNC Symbol;Acc:HGNC:242]	3.57771	1.83903	0.018683	0.0444222	yes	up	0.02	0.01	0.01	0.04	0.02	0.06	0.07	0.06	0.07	0.27	0.106
ENSG00000079102	RUNX1T1	RUNX1 translocation partner 1 [Source:HGNC Symbol;Acc:HGNC:1535]	0.400965	-1.31845	4.93478e-37	1.28892e-35	yes	down	8.27	8.83	7.51	8.66	8.08	3.34	4.07	2.07	3.33	5.2	3.602
ENSG00000079257	LXN	latexin [Source:HGNC Symbol;Acc:HGNC:13347]	0.316276	-1.66074	0	0	yes	down	307.385	311.07	320	299.87	298.6	89.89	101.85	89.42	92.66	96.14	93.992
ENSG00000079337	RAPGEF3	Rap guanine nucleotide exchange factor 3 [Source:HGNC Symbol;Acc:HGNC:16629]	0.453745	-1.14005	2.13225e-73	1.38544e-71	yes	down	30.4175	33.13	30.05	30.38	28.11	13.08	12.4	11	12.04	10.46	11.796
ENSG00000079385	CEACAM1	carcinoembryonic antigen related cell adhesion molecule 1 [Source:HGNC Symbol;Acc:HGNC:1814]	6.41046	2.68043	1.08048e-54	4.7988e-53	yes	up	1.0175	0.7	0.85	1	1.52	5.61	6.17	4.52	6.53	3.71	5.308
ENSG00000079616	KIF22	kinesin family member 22 [Source:HGNC Symbol;Acc:HGNC:6391]	0.229618	-2.12269	4.47263e-174	1.0347e-171	yes	down	55.6425	49.26	57.72	58.78	56.81	11.94	12.1	13.51	13.06	10.57	12.236
ENSG00000080031	PTPRH	protein tyrosine phosphatase, receptor type H [Source:HGNC Symbol;Acc:HGNC:9672]	4.28867	2.10053	5.18601e-40	1.5038e-38	yes	up	1.0575	1.31	0.78	1.07	1.07	4.43	3.52	3.58	4.31	4.23	4.014
ENSG00000080986	NDC80	NDC80, kinetochore complex component [Source:HGNC Symbol;Acc:HGNC:16909]	0.218472	-2.19448	1.59295e-97	1.48384e-95	yes	down	24.7025	23.33	26.96	22.9	25.62	7.11	5.15	5.07	5.25	4.08	5.332
ENSG00000081052	COL4A4	collagen type IV alpha 4 chain [Source:HGNC Symbol;Acc:HGNC:2206]	10.4829	3.38997	0.010777	0.0272035	yes	up	0.0025	0	0	0.01	0	0.02	0.04	0.01	0.01	0.02	0.02
ENSG00000082126	MPP4	membrane palmitoylated protein 4 [Source:HGNC Symbol;Acc:HGNC:13680]	0.129638	-2.94744	2.07895e-34	4.96214e-33	yes	down	3.635	3.33	4.48	3.74	2.99	0.32	0.52	0.45	1.25	0.38	0.584
ENSG00000082497	SERTAD4	SERTA domain containing 4 [Source:HGNC Symbol;Acc:HGNC:25236]	0.384857	-1.37761	2.78561e-23	4.2189e-22	yes	down	2.3125	2.22	2.26	2.53	2.24	1.17	1.01	1.25	0.77	0.86	1.012
ENSG00000083067	TRPM3	transient receptor potential cation channel subfamily M member 3 [Source:HGNC Symbol;Acc:HGNC:17992]	4.3478	2.12029	1.50075e-08	8.68198e-08	yes	up	0.13	0.08	0.08	0.15	0.21	0.24	0.26	0.27	0.29	0.34	0.28
ENSG00000083454	P2RX5	purinergic receptor P2X 5 [Source:HGNC Symbol;Acc:HGNC:8536]	8.10017	3.01795	5.09653e-05	0.000197664	yes	up	0.1625	0.12	0.12	0.11	0.3	1.38	0.4	0.59	0.36	1.36	0.818
ENSG00000083857	FAT1	FAT atypical cadherin 1 [Source:HGNC Symbol;Acc:HGNC:3595]	5.92382	2.56653	1.27339e-46	4.61401e-45	yes	up	0.7375	0.44	0.7	1.24	0.57	4.3	3.05	3.3	4.19	5.48	4.064
ENSG00000084710	EFR3B	EFR3 homolog B [Source:HGNC Symbol;Acc:HGNC:29155]	3.07491	1.62055	7.58577e-38	2.04738e-36	yes	up	0.7	0.64	0.69	0.64	0.83	2.11	2.04	2.13	2.2	2	2.096
ENSG00000084734	GCKR	glucokinase regulator [Source:HGNC Symbol;Acc:HGNC:4196]	4.01509	2.00543	7.80255e-44	2.58676e-42	yes	up	2.9925	2.41	4.43	2.72	2.41	12.94	9.43	10.66	13.39	15.7	12.424
ENSG00000085117	CD82	CD82 molecule [Source:HGNC Symbol;Acc:HGNC:6210]	2.17615	1.12178	6.37894e-93	5.6188e-91	yes	up	37.15	36.82	37.75	37.67	36.36	75.34	82.07	76.01	75.86	68.8	75.616
ENSG00000085465	OVGP1	oviductal glycoprotein 1 [Source:HGNC Symbol;Acc:HGNC:8524]	2.0466	1.03323	3.11335e-25	5.17712e-24	yes	up	4.73	5.29	4.93	5.11	3.59	8.53	10.51	9.33	11.27	10.87	10.102
ENSG00000085514	PILRA	paired immunoglobin like type 2 receptor alpha [Source:HGNC Symbol;Acc:HGNC:20396]	5.10457	2.35179	0.00566775	0.0152482	yes	up	0.125	0.08	0	0.2	0.22	0.39	0.51	0.55	0.2	1.33	0.596
ENSG00000085741	WNT11	Wnt family member 11 [Source:HGNC Symbol;Acc:HGNC:12776]	5.4593	2.44872	7.94232e-07	3.85258e-06	yes	up	0.145	0.08	0.21	0.15	0.14	1.02	1.07	0.79	0.56	0.74	0.836
ENSG00000085831	TTC39A	tetratricopeptide repeat domain 39A [Source:HGNC Symbol;Acc:HGNC:18657]	2.62173	1.39052	4.27341e-35	1.04488e-33	yes	up	7.745	8.08	10.55	6.66	5.69	14.15	17.77	14.63	16.99	22.62	17.232
ENSG00000085999	RAD54L	RAD54 like [Source:HGNC Symbol;Acc:HGNC:9826]	0.245023	-2.02901	6.24611e-37	1.62337e-35	yes	down	5.965	5.89	5.25	7.23	5.49	1.8	1.32	2.1	3.01	1.04	1.854
ENSG00000086159	AQP6	aquaporin 6 [Source:HGNC Symbol;Acc:HGNC:639]	4.77353	2.25506	0.00256567	0.00744385	yes	up	0.0425	0.04	0.06	0	0.07	0.31	0.16	0.17	0.11	0.34	0.218
ENSG00000086696	HSD17B2	hydroxysteroid 17-beta dehydrogenase 2 [Source:HGNC Symbol;Acc:HGNC:5211]	0.339007	-1.56061	0.00140933	0.00429988	yes	down	1.405	1.94	1.06	1.14	1.48	0.38	0.93	0.31	0.64	0.28	0.508
ENSG00000086991	NOX4	NADPH oxidase 4 [Source:HGNC Symbol;Acc:HGNC:7891]	0.426923	-1.22795	3.85691e-47	1.42699e-45	yes	down	20.245	18.89	21.85	20.17	20.07	9.57	9.86	8.17	10.71	7.89	9.24
ENSG00000087085	ACHE	acetylcholinesterase (Cartwright blood group) [Source:HGNC Symbol;Acc:HGNC:108]	2.80087	1.48587	3.95512e-06	1.77231e-05	yes	up	0.5	0.68	0.36	0.32	0.64	1.53	0.85	1.6	1.5	1.63	1.422
ENSG00000087086	FTL	ferritin light chain [Source:HGNC Symbol;Acc:HGNC:3999]	3.05275	1.61011	0	0	yes	up	3754.88	3874.76	3642.76	3751.27	3750.73	11092.9	11781.1	10896.4	11181.1	10533.8	11097
ENSG00000087494	PTHLH	parathyroid hormone like hormone [Source:HGNC Symbol;Acc:HGNC:9607]	3.25784	1.70392	2.0341e-23	3.09854e-22	yes	up	2.235	1.85	2.49	2.23	2.37	6.29	6.58	7.03	8.39	7.52	7.162
ENSG00000087586	AURKA	aurora kinase A [Source:HGNC Symbol;Acc:HGNC:11393]	0.287757	-1.79708	1.28775e-98	1.22116e-96	yes	down	43.025	41.87	42.53	47.36	40.34	12.21	11.67	12.74	13.22	10.48	12.064
ENSG00000088053	GP6	glycoprotein VI platelet [Source:HGNC Symbol;Acc:HGNC:14388]	2.9738	1.57231	0.000782699	0.00249242	yes	up	0.2125	0.1	0.33	0.29	0.13	0.48	0.43	0.44	0.61	0.64	0.52
ENSG00000088320	REM1	RRAD and GEM like GTPase 1 [Source:HGNC Symbol;Acc:HGNC:15922]	13.0562	3.70667	2.27498e-16	2.38036e-15	yes	up	0.1625	0.3	0.1	0.13	0.12	2.36	1.94	1.56	2.29	1.99	2.028
ENSG00000088325	TPX2	TPX2, microtubule nucleation factor [Source:HGNC Symbol;Acc:HGNC:1249]	0.299174	-1.74094	3.70551e-185	9.51321e-183	yes	down	79.5425	74.07	82.18	81.25	80.67	23.82	22.47	23.94	24.13	20.77	23.026
ENSG00000088340	FER1L4	fer-1 like family member 4, pseudogene [Source:HGNC Symbol;Acc:HGNC:15801]	2.50477	1.32468	2.84363e-85	2.29365e-83	yes	up	11.3925	10.09	12.34	10.63	12.51	26.89	26.27	24.31	30.42	28.4	27.258
ENSG00000088543	C3orf18	chromosome 3 open reading frame 18 [Source:HGNC Symbol;Acc:HGNC:24837]	0.450924	-1.14904	5.11521e-08	2.80504e-07	yes	down	4.17	4.37	4.64	2.9	4.77	1.77	2.01	1.34	1.43	1.61	1.632
ENSG00000088726	TMEM40	transmembrane protein 40 [Source:HGNC Symbol;Acc:HGNC:25620]	4.98141	2.31655	3.01016e-05	0.000120521	yes	up	0.365	0.42	0.49	0.19	0.36	0.69	2.02	1.21	0.72	0.53	1.034
ENSG00000088727	KIF9	kinesin family member 9 [Source:HGNC Symbol;Acc:HGNC:16666]	0.489264	-1.03132	1.40569e-11	1.06219e-10	yes	down	19.48	16.17	23.98	15.89	21.88	8.54	8.1	7.46	6.65	9.07	7.964
ENSG00000088756	ARHGAP28	Rho GTPase activating protein 28 [Source:HGNC Symbol;Acc:HGNC:25509]	0.494314	-1.0165	1.15909e-22	1.71116e-21	yes	down	13.1475	14.92	12.85	11.9	12.92	5.4	6.66	5.27	5.94	8.27	6.308
ENSG00000088992	TESC	tescalcin [Source:HGNC Symbol;Acc:HGNC:26065]	7.30441	2.86877	2.67183e-13	2.27999e-12	yes	up	0.4875	0.48	0.55	0.52	0.4	2.69	2.85	3.24	4.2	4.38	3.472
ENSG00000089041	P2RX7	purinergic receptor P2X 7 [Source:HGNC Symbol;Acc:HGNC:8537]	0.399767	-1.32277	4.06744e-24	6.40446e-23	yes	down	3.73	3.94	4.16	3.77	3.05	1.61	1.22	1.48	0.91	1.73	1.39
ENSG00000089127	OAS1	2'-5'-oligoadenylate synthetase 1 [Source:HGNC Symbol;Acc:HGNC:8086]	2.02535	1.01817	1.24497e-12	1.01783e-11	yes	up	7.1775	8.29	6.68	6.93	6.81	13.43	15.89	12.61	12.69	21.41	15.206
ENSG00000089685	BIRC5	baculoviral IAP repeat containing 5 [Source:HGNC Symbol;Acc:HGNC:593]	0.172204	-2.53781	4.06065e-305	3.41939e-302	yes	down	63.2175	56.69	67.5	65.63	63.05	10.06	11.11	11.02	9.49	9.73	10.282
ENSG00000089723	OTUB2	OTU deubiquitinase, ubiquitin aldehyde binding 2 [Source:HGNC Symbol;Acc:HGNC:20351]	2.2708	1.1832	3.84239e-15	3.71908e-14	yes	up	1.17	1.31	1.36	0.82	1.19	2.6	2.62	2.6	2.56	2.72	2.62
ENSG00000090339	ICAM1	intercellular adhesion molecule 1 [Source:HGNC Symbol;Acc:HGNC:5344]	3.0672	1.61692	4.98757e-130	7.14274e-128	yes	up	83.4075	89.9	77.16	78.9	87.67	236.03	241.97	222.88	249.83	289.43	248.028
ENSG00000090447	TFAP4	transcription factor AP-4 [Source:HGNC Symbol;Acc:HGNC:11745]	0.404942	-1.30421	1.83725e-16	1.93196e-15	yes	down	4.6775	4.7	5.6	4.61	3.8	1.48	2.28	2.25	1.92	2.15	2.016
ENSG00000090530	P3H2	prolyl 3-hydroxylase 2 [Source:HGNC Symbol;Acc:HGNC:19317]	2.32563	1.21762	4.85739e-09	2.95542e-08	yes	up	1.2825	1.04	0.8	0.82	2.47	1.96	2.68	2.59	2.51	1.59	2.266
ENSG00000090539	CHRD	chordin [Source:HGNC Symbol;Acc:HGNC:1949]	4.80024	2.26311	1.79865e-21	2.51429e-20	yes	up	1.0775	1.99	1.33	0.39	0.6	3.05	2.81	3.05	2.59	4.93	3.286
ENSG00000090776	EFNB1	ephrin B1 [Source:HGNC Symbol;Acc:HGNC:3226]	2.2471	1.16806	7.80202e-21	1.06035e-19	yes	up	64.4675	69.03	64.18	61.1	63.56	137.35	126.68	118.13	136.22	184.05	140.486
ENSG00000090889	KIF4A	kinesin family member 4A [Source:HGNC Symbol;Acc:HGNC:13339]	0.197678	-2.33877	1.22627e-158	2.50636e-156	yes	down	16.0625	14.56	16.51	15.83	17.35	3.19	2.71	2.96	2.83	3.47	3.032
ENSG00000091128	LAMB4	laminin subunit beta 4 [Source:HGNC Symbol;Acc:HGNC:6491]	2.12526	1.08764	1.21121e-05	5.13358e-05	yes	up	0.77	0.62	1.04	1.01	0.41	0.96	2.05	1.42	1.66	2.6	1.738
ENSG00000091428	RAPGEF4	Rap guanine nucleotide exchange factor 4 [Source:HGNC Symbol;Acc:HGNC:16626]	2.29922	1.20114	1.01002e-54	4.49532e-53	yes	up	6.1325	7.11	5.65	5.32	6.45	12.39	14.37	14.11	13.67	15.74	14.056
ENSG00000091879	ANGPT2	angiopoietin 2 [Source:HGNC Symbol;Acc:HGNC:485]	0.147083	-2.7653	0	0	yes	down	59.355	58.86	61.38	57.74	59.44	8.93	8.27	9.29	8.01	7.71	8.442
ENSG00000091972	CD200	CD200 molecule [Source:HGNC Symbol;Acc:HGNC:7203]	2.14689	1.10225	2.02461e-22	2.94555e-21	yes	up	5.78	6.88	6.04	4.9	5.3	11.12	12.56	12.09	10.33	12.56	11.732
ENSG00000092051	JPH4	junctophilin 4 [Source:HGNC Symbol;Acc:HGNC:20156]	23.9685	4.58306	3.95437e-06	1.77231e-05	yes	up	0.0575	0	0.23	0	0	0.44	0.49	0.11	1.83	0.38	0.65
ENSG00000092068	SLC7A8	solute carrier family 7 member 8 [Source:HGNC Symbol;Acc:HGNC:11066]	4.12664	2.04497	3.85149e-58	1.85541e-56	yes	up	2.9875	3.52	3.07	2.9	2.46	11.2	11.06	10.36	13.22	7.94	10.756
ENSG00000092607	TBX15	T-box 15 [Source:HGNC Symbol;Acc:HGNC:11594]	9.21115	3.20338	0.018263	0.0435516	yes	up	0.0075	0	0	0.03	0	0.07	0.02	0.05	0.06	0.06	0.052
ENSG00000092758	COL9A3	collagen type IX alpha 3 chain [Source:HGNC Symbol;Acc:HGNC:2219]	3.64947	1.86768	1.64428e-21	2.30308e-20	yes	up	1.6875	1.74	1.82	1.69	1.5	4.36	6.14	4.85	5.21	4.89	5.09
ENSG00000092853	CLSPN	claspin [Source:HGNC Symbol;Acc:HGNC:19715]	0.475421	-1.07272	5.82864e-14	5.20597e-13	yes	down	2.6625	2.59	2.76	2.54	2.76	1.56	1.89	1.25	1.78	1.28	1.552
ENSG00000092969	TGFB2	transforming growth factor beta 2 [Source:HGNC Symbol;Acc:HGNC:11768]	2.1215	1.08509	2.15084e-05	8.79212e-05	yes	up	0.4275	0.58	0.34	0.48	0.31	0.87	0.84	0.79	0.92	0.89	0.862
ENSG00000093009	CDC45	cell division cycle 45 [Source:HGNC Symbol;Acc:HGNC:1739]	0.400299	-1.32085	9.50718e-18	1.08245e-16	yes	down	15.7775	15.19	14.25	17.35	16.32	7.56	6.33	6.78	6.98	3.57	6.244
ENSG00000094755	GABRP	gamma-aminobutyric acid type A receptor pi subunit [Source:HGNC Symbol;Acc:HGNC:4089]	2.07765	1.05495	6.35118e-08	3.45212e-07	yes	up	2.2225	1.84	2.52	3	1.53	5.25	4.07	3.17	4.74	2.74	3.994
ENSG00000095383	TBC1D2	TBC1 domain family member 2 [Source:HGNC Symbol;Acc:HGNC:18026]	3.62934	1.85971	1.49879e-148	2.67394e-146	yes	up	7.4725	7.66	7.41	8.29	6.53	26.2	25.85	25.78	28.25	24.37	26.09
ENSG00000095951	HIVEP1	human immunodeficiency virus type I enhancer binding protein 1 [Source:HGNC Symbol;Acc:HGNC:4920]	0.323985	-1.626	6.4152e-128	8.94389e-126	yes	down	13.1425	13.32	13.03	13.95	12.27	4.21	4.41	4.12	4.6	4.29	4.326
ENSG00000096996	IL12RB1	interleukin 12 receptor subunit beta 1 [Source:HGNC Symbol;Acc:HGNC:5971]	21.678	4.43816	0.00206907	0.00610997	yes	up	0	0	0	0	0	0.26	0.02	0.04	0.25	0.42	0.198
ENSG00000099260	PALMD	palmdelphin [Source:HGNC Symbol;Acc:HGNC:15846]	0.375547	-1.41293	7.58185e-196	2.18648e-193	yes	down	85.6975	84.51	91.71	82.49	84.08	31.67	29.7	31.07	34.19	32.02	31.73
ENSG00000099338	CATSPERG	cation channel sperm associated auxiliary subunit gamma [Source:HGNC Symbol;Acc:HGNC:25243]	2.12378	1.08664	0.00820217	0.0213123	yes	up	0.5525	0.88	0.35	0.4	0.58	1.16	1.62	0.58	0.72	1.39	1.094
ENSG00000099860	GADD45B	growth arrest and DNA damage inducible beta [Source:HGNC Symbol;Acc:HGNC:4096]	0.341328	-1.55077	9.72869e-09	5.74175e-08	yes	down	49.4675	57.46	44.83	50.08	45.5	13.21	9.42	23.48	13.47	25.34	16.984
ENSG00000099875	MKNK2	MAP kinase interacting serine/threonine kinase 2 [Source:HGNC Symbol;Acc:HGNC:7111]	2.29897	1.20099	1.76164e-154	3.37145e-152	yes	up	114.325	124.65	108.74	112.36	111.55	252.82	241.65	249.43	261.21	272.84	255.59
ENSG00000099954	CECR2	CECR2, histone acetyl-lysine reader [Source:HGNC Symbol;Acc:HGNC:1840]	2.93065	1.55122	8.80322e-08	4.72648e-07	yes	up	0.1475	0.1	0.07	0.24	0.18	0.43	0.25	0.29	0.33	0.3	0.32
ENSG00000100003	SEC14L2	SEC14 like lipid binding 2 [Source:HGNC Symbol;Acc:HGNC:10699]	2.96849	1.56973	1.92539e-143	3.29538e-141	yes	up	38.0025	34.36	39.68	38.02	39.95	88.6	77.38	107.88	90.72	86.05	90.126
ENSG00000100027	YPEL1	yippee like 1 [Source:HGNC Symbol;Acc:HGNC:12845]	0.384136	-1.38031	9.94587e-30	1.97342e-28	yes	down	5.0125	5.44	5.48	4.78	4.35	2.03	2.16	1.64	1.46	2.19	1.896
ENSG00000100033	PRODH	proline dehydrogenase 1 [Source:HGNC Symbol;Acc:HGNC:9453]	12.2372	3.6132	4.62217e-09	2.81638e-08	yes	up	0.05	0.16	0.02	0.01	0.01	0.85	1.04	0.74	0.36	0.77	0.752
ENSG00000100055	CYTH4	cytohesin 4 [Source:HGNC Symbol;Acc:HGNC:9505]	7.47078	2.90126	5.80641e-14	5.18831e-13	yes	up	0.3625	0.76	0.47	0.08	0.14	1.42	1.41	1.17	1.07	1.11	1.236
ENSG00000100060	MFNG	MFNG O-fucosylpeptide 3-beta-N-acetylglucosaminyltransferase [Source:HGNC Symbol;Acc:HGNC:7038]	0.479516	-1.06035	6.38499e-132	9.53311e-130	yes	down	138.213	141.94	136.3	140.34	134.27	62.32	62.03	57.76	64.2	78.02	64.866
ENSG00000100122	CRYBB1	crystallin beta B1 [Source:HGNC Symbol;Acc:HGNC:2397]	13.6214	3.7678	0.0203872	0.0478956	yes	up	0	0	0	0	0	0.5	0.23	0	0.17	0.09	0.198
ENSG00000100156	SLC16A8	solute carrier family 16 member 8 [Source:HGNC Symbol;Acc:HGNC:16270]	3.68955	1.88345	0.00197987	0.00587632	yes	up	0.16	0.13	0.18	0.15	0.18	0.56	0.34	0.33	0.4	1.32	0.59
ENSG00000100162	CENPM	centromere protein M [Source:HGNC Symbol;Acc:HGNC:18352]	0.369333	-1.437	4.54315e-17	4.98656e-16	yes	down	21.09	20.53	19.93	26.84	17.06	7.22	7.45	7.69	9.36	5.09	7.362
ENSG00000100206	DMC1	DNA meiotic recombinase 1 [Source:HGNC Symbol;Acc:HGNC:2927]	0.233939	-2.09579	3.26457e-05	0.000129892	yes	down	2.89	2.81	1.72	1.38	5.65	2.98	0.25	0.7	0.44	0.25	0.924
ENSG00000100290	BIK	BCL2 interacting killer [Source:HGNC Symbol;Acc:HGNC:1051]	5.01882	2.32735	4.7513e-15	4.56108e-14	yes	up	1.4475	0.71	2.38	0.92	1.78	7.55	7.97	7.15	7.5	4.95	7.024
ENSG00000100292	HMOX1	heme oxygenase 1 [Source:HGNC Symbol;Acc:HGNC:5013]	13.7434	3.78066	0	0	yes	up	43.585	45.49	44.34	41.71	42.8	574.72	642.67	572.4	594.04	502.97	577.36
ENSG00000100298	APOBEC3H	apolipoprotein B mRNA editing enzyme catalytic subunit 3H [Source:HGNC Symbol;Acc:HGNC:24100]	5.41316	2.43647	1.26556e-19	1.59156e-18	yes	up	1.945	1.1	1.68	2.35	2.65	6.72	8.11	10.99	6.88	7.3	8
ENSG00000100302	RASD2	RASD family member 2 [Source:HGNC Symbol;Acc:HGNC:18229]	5.29	2.40327	3.96127e-07	1.98424e-06	yes	up	0.085	0.13	0.06	0.02	0.13	0.46	0.38	0.52	0.39	0.42	0.434
ENSG00000100311	PDGFB	platelet derived growth factor subunit B [Source:HGNC Symbol;Acc:HGNC:8800]	0.138331	-2.8538	0	0	yes	down	125.203	122.29	118.03	134.64	125.85	16.68	17.15	16.39	17.12	20.4	17.548
ENSG00000100346	CACNA1I	calcium voltage-gated channel subunit alpha1 I [Source:HGNC Symbol;Acc:HGNC:1396]	4.97077	2.31347	0.000100854	0.000373339	yes	up	0.0275	0.03	0.01	0.03	0.04	0.05	0.09	0.11	0.13	0.27	0.13
ENSG00000100526	CDKN3	cyclin dependent kinase inhibitor 3 [Source:HGNC Symbol;Acc:HGNC:1791]	0.30116	-1.7314	2.13716e-81	1.57313e-79	yes	down	79.815	76.71	84.3	78.26	79.99	27.22	19.91	24.31	24.39	19.79	23.124
ENSG00000100558	PLEK2	pleckstrin 2 [Source:HGNC Symbol;Acc:HGNC:19238]	2.16735	1.11593	0.000418505	0.00139869	yes	up	0.7825	0.66	0.77	1.1	0.6	1.36	1.45	2.3	1.73	1.96	1.76
ENSG00000100629	CEP128	centrosomal protein 128 [Source:HGNC Symbol;Acc:HGNC:20359]	0.459135	-1.12301	4.6983e-14	4.22325e-13	yes	down	3.385	3.91	2.75	3.6	3.28	1.11	1.43	1.94	1.03	1.12	1.326
ENSG00000100918	REC8	REC8 meiotic recombination protein [Source:HGNC Symbol;Acc:HGNC:16879]	3.17774	1.668	8.17861e-70	5.10908e-68	yes	up	7.09	6.55	7.11	7.63	7.07	18.65	21.63	19.43	23.05	19.86	20.524
ENSG00000100985	MMP9	matrix metallopeptidase 9 [Source:HGNC Symbol;Acc:HGNC:7176]	12.9906	3.69939	0.000174713	0.000621819	yes	up	0.0225	0	0.03	0	0.06	0.21	0.23	0.2	0.5	0.31	0.29
ENSG00000101000	PROCR	protein C receptor [Source:HGNC Symbol;Acc:HGNC:9452]	2.11757	1.08241	4.86399e-150	8.82731e-148	yes	up	387.207	378.07	391.68	397.72	381.36	823.54	777.65	835.26	813.82	785.95	807.244
ENSG00000101003	GINS1	GINS complex subunit 1 [Source:HGNC Symbol;Acc:HGNC:28980]	0.354068	-1.4979	3.38875e-30	6.85961e-29	yes	down	8.445	8.39	8.45	8.76	8.18	3.52	2.69	2.72	2.56	2.13	2.724
ENSG00000101057	MYBL2	MYB proto-oncogene like 2 [Source:HGNC Symbol;Acc:HGNC:7548]	0.465787	-1.10226	2.4316e-28	4.59515e-27	yes	down	36.755	32.63	38.11	38.51	37.77	17.19	17.54	18.56	16.66	12.76	16.542
ENSG00000101134	DOK5	docking protein 5 [Source:HGNC Symbol;Acc:HGNC:16173]	2.97516	1.57297	6.34914e-87	5.24165e-85	yes	up	10.665	10.41	11.45	10.49	10.31	28.08	30.81	29.73	29.58	35.51	30.742
ENSG00000101158	NELFCD	negative elongation factor complex member C/D [Source:HGNC Symbol;Acc:HGNC:15934]	0.456836	-1.13025	2.09614e-78	1.4808e-76	yes	down	65.7025	62.04	65.65	65.59	69.53	32.96	29.46	28.51	31.33	35.7	31.592
ENSG00000101187	SLCO4A1	solute carrier organic anion transporter family member 4A1 [Source:HGNC Symbol;Acc:HGNC:10953]	2.06938	1.0492	5.70624e-17	6.18896e-16	yes	up	5.7725	6.17	3.94	7.45	5.53	9.71	8.29	9.79	12.28	13.1	10.634
ENSG00000101210	EEF1A2	eukaryotic translation elongation factor 1 alpha 2 [Source:HGNC Symbol;Acc:HGNC:3192]	2.38684	1.2551	7.07907e-18	8.12588e-17	yes	up	4.4	4.51	3.97	4.34	4.78	10.1	8.34	8.59	8.12	13.53	9.736
ENSG00000101230	ISM1	isthmin 1 [Source:HGNC Symbol;Acc:HGNC:16213]	8.9262	3.15805	0.00194926	0.00579357	yes	up	0.015	0	0.02	0.04	0	0.23	0.13	0.12	0.12	0.12	0.144
ENSG00000101265	RASSF2	Ras association domain family member 2 [Source:HGNC Symbol;Acc:HGNC:9883]	0.39644	-1.33482	1.63052e-90	1.40105e-88	yes	down	16.4825	17.97	16.89	15.11	15.96	5.91	6.78	5.98	6.12	7.06	6.37
ENSG00000101306	MYLK2	myosin light chain kinase 2 [Source:HGNC Symbol;Acc:HGNC:16243]	0.382401	-1.38684	3.10212e-06	1.40676e-05	yes	down	1.8325	2.28	1.69	1.86	1.5	0.93	0.53	0.85	0.72	0.4	0.686
ENSG00000101307	SIRPB1	signal regulatory protein beta 1 [Source:HGNC Symbol;Acc:HGNC:15928]	2.58017	1.36747	4.22856e-05	0.000165803	yes	up	1.205	1.62	1.48	0.78	0.94	2.58	4.32	3.2	2.68	1.41	2.838
ENSG00000101412	E2F1	E2F transcription factor 1 [Source:HGNC Symbol;Acc:HGNC:3113]	0.398964	-1.32567	9.13942e-26	1.55666e-24	yes	down	5.515	5.43	5.36	5.9	5.37	2.17	2.3	2.3	2.04	1.8	2.122
ENSG00000101447	FAM83D	family with sequence similarity 83 member D [Source:HGNC Symbol;Acc:HGNC:16122]	0.304271	-1.71657	3.64005e-112	4.11991e-110	yes	down	25.9875	25.01	25.01	27.17	26.76	7.11	7.33	7.82	8.23	7.74	7.646
ENSG00000101542	CDH20	cadherin 20 [Source:HGNC Symbol;Acc:HGNC:1760]	5.02677	2.32963	0.000703689	0.00226515	yes	up	0.1225	0.3	0.03	0.14	0.02	0.16	0.4	0.6	0.1	0.29	0.31
ENSG00000101665	SMAD7	SMAD family member 7 [Source:HGNC Symbol;Acc:HGNC:6773]	2.02627	1.01883	3.37412e-16	3.48709e-15	yes	up	3.7675	4.29	3.81	3.38	3.59	6.12	6.83	7.61	7.25	7.77	7.116
ENSG00000101680	LAMA1	laminin subunit alpha 1 [Source:HGNC Symbol;Acc:HGNC:6481]	3.49861	1.80678	0.000332409	0.00113033	yes	up	0.1225	0.14	0.28	0.03	0.04	0.19	0.16	0.1	0.17	0.78	0.28
ENSG00000101842	VSIG1	V-set and immunoglobulin domain containing 1 [Source:HGNC Symbol;Acc:HGNC:28675]	3.17199	1.66539	3.67282e-22	5.26346e-21	yes	up	1.255	1.42	1.3	1.32	0.98	3.61	3.98	4.29	4.88	3.73	4.098
ENSG00000101945	SUV39H1	suppressor of variegation 3-9 homolog 1 [Source:HGNC Symbol;Acc:HGNC:11479]	0.441897	-1.17822	8.20661e-17	8.81007e-16	yes	down	8.0475	5.96	8.48	9.06	8.69	3.11	3.03	4.63	3.49	3.04	3.46
ENSG00000102010	BMX	BMX non-receptor tyrosine kinase [Source:HGNC Symbol;Acc:HGNC:1079]	0.405045	-1.30385	8.07713e-105	8.29463e-103	yes	down	102.037	108.13	107.34	93.9	98.78	37.52	42.26	36.32	37.78	45.71	39.918
ENSG00000102032	RENBP	renin binding protein [Source:HGNC Symbol;Acc:HGNC:9959]	2.12228	1.08562	3.08934e-42	9.6925e-41	yes	up	14.8075	14.63	14.6	16.05	13.95	30.39	31.81	31.96	33.13	35.45	32.548
ENSG00000102172	SMS	spermine synthase [Source:HGNC Symbol;Acc:HGNC:11123]	0.462554	-1.11231	1.48455e-96	1.35294e-94	yes	down	106.405	103.65	109.32	105.71	106.94	48.92	48.62	48.54	48.03	43.35	47.492
ENSG00000102287	GABRE	gamma-aminobutyric acid type A receptor epsilon subunit [Source:HGNC Symbol;Acc:HGNC:4085]	3.43641	1.7809	1.50907e-174	3.52988e-172	yes	up	10.12	11.22	8.73	12.08	8.45	39.55	37.68	39.22	41.87	42.14	40.092
ENSG00000102384	CENPI	centromere protein I [Source:HGNC Symbol;Acc:HGNC:3968]	0.410791	-1.28352	7.91213e-40	2.28486e-38	yes	down	6.9975	6.22	7.13	7.09	7.55	2.76	2.77	2.55	2.77	2.64	2.698
ENSG00000102387	TAF7L	TATA-box binding protein associated factor 7 like [Source:HGNC Symbol;Acc:HGNC:11548]	3.06699	1.61682	1.37465e-17	1.55503e-16	yes	up	1.415	1.17	1.51	1.45	1.53	3.82	3.6	5.11	3.66	3.85	4.008
ENSG00000102466	FGF14	fibroblast growth factor 14 [Source:HGNC Symbol;Acc:HGNC:3671]	0.392428	-1.3495	0.000191113	0.000674485	yes	down	0.1875	0.26	0.18	0.15	0.16	0.12	0.03	0.08	0.07	0.06	0.072
ENSG00000102575	ACP5	acid phosphatase 5, tartrate resistant [Source:HGNC Symbol;Acc:HGNC:124]	2.39807	1.26187	2.13968e-09	1.34141e-08	yes	up	3.185	3.64	3.35	2.15	3.6	8.05	5.89	4.77	8.21	9.45	7.274
ENSG00000102760	RGCC	regulator of cell cycle [Source:HGNC Symbol;Acc:HGNC:20369]	0.316732	-1.65867	9.89285e-70	6.16167e-68	yes	down	54.99	60.21	54.29	52.27	53.19	16.4	14.79	18.4	14.72	17.24	16.31
ENSG00000102967	DHODH	dihydroorotate dehydrogenase (quinone) [Source:HGNC Symbol;Acc:HGNC:2867]	0.493687	-1.01833	1.79268e-08	1.02805e-07	yes	down	3.6325	3.15	3.39	3.74	4.25	1.54	1.96	2.37	1.66	2.36	1.978
ENSG00000102996	MMP15	matrix metallopeptidase 15 [Source:HGNC Symbol;Acc:HGNC:7161]	2.24215	1.16488	6.91082e-44	2.29474e-42	yes	up	12.095	12.55	12.47	11.37	11.99	24.87	26.95	22.21	28.14	31.59	26.752
ENSG00000103044	HAS3	hyaluronan synthase 3 [Source:HGNC Symbol;Acc:HGNC:4820]	3.04153	1.6048	2.40604e-10	1.63763e-09	yes	up	0.5925	0.76	0.4	0.35	0.86	1.16	1.09	1.47	1.41	1.52	1.33
ENSG00000103067	ESRP2	epithelial splicing regulatory protein 2 [Source:HGNC Symbol;Acc:HGNC:26152]	0.430069	-1.21736	0.00603722	0.0161371	yes	down	0.52	0.58	0.76	0.37	0.37	0.26	0.85	0.14	0.28	0.21	0.348
ENSG00000103196	CRISPLD2	cysteine rich secretory protein LCCL domain containing 2 [Source:HGNC Symbol;Acc:HGNC:25248]	6.44593	2.68839	1.5981e-10	1.10596e-09	yes	up	0.1125	0.08	0.06	0.18	0.13	0.53	0.51	0.3	0.51	0.44	0.458
ENSG00000103241	FOXF1	forkhead box F1 [Source:HGNC Symbol;Acc:HGNC:3809]	2.89139	1.53176	1.47471e-17	1.66464e-16	yes	up	0.77	0.82	0.87	0.55	0.84	2.24	2.33	1.97	2.28	1.97	2.158
ENSG00000103269	RHBDL1	rhomboid like 1 [Source:HGNC Symbol;Acc:HGNC:10007]	2.17697	1.12232	2.77723e-12	2.20961e-11	yes	up	2.585	2.98	2.5	2.64	2.22	5.22	5.94	4.77	5.54	5.77	5.448
ENSG00000103472	RRN3P2	RRN3 homolog, RNA polymerase I transcription factor pseudogene 2 [Source:HGNC Symbol;Acc:HGNC:37619]	0.283557	-1.81829	3.30602e-05	0.000131342	yes	down	0.715	0.6	1.01	0.78	0.47	0.18	0.27	0.22	0.18	0.14	0.198
ENSG00000103485	QPRT	quinolinate phosphoribosyltransferase [Source:HGNC Symbol;Acc:HGNC:9755]	3.71645	1.89393	4.93949e-17	5.40469e-16	yes	up	1.11	0.96	1.5	0.71	1.27	3.05	4	2.95	3.24	2.69	3.186
ENSG00000103522	IL21R	interleukin 21 receptor [Source:HGNC Symbol;Acc:HGNC:6006]	3.80292	1.92711	0.00444088	0.0121985	yes	up	0.045	0.08	0	0.09	0.01	0.22	0.16	0.23	0.39	0.09	0.218
ENSG00000103742	IGDCC4	immunoglobulin superfamily DCC subclass member 4 [Source:HGNC Symbol;Acc:HGNC:13770]	9.04627	3.17732	3.15728e-08	1.75961e-07	yes	up	0.0425	0.04	0.02	0.06	0.05	0.27	0.79	1.31	0.2	0.22	0.558
ENSG00000103855	CD276	CD276 molecule [Source:HGNC Symbol;Acc:HGNC:19137]	2.02939	1.02105	6.23358e-100	5.99221e-98	yes	up	52.285	57.35	51.8	47.14	52.85	93.06	102.03	94.98	100.82	102.92	98.762
ENSG00000103888	CEMIP	cell migration inducing hyaluronidase 1 [Source:HGNC Symbol;Acc:HGNC:29213]	49.1036	5.61776	1.99952e-95	1.78364e-93	yes	up	0.375	0.31	0.05	0.45	0.69	3.47	5.09	3.54	5.01	6.3	4.682
ENSG00000104059	FAM189A1	family with sequence similarity 189 member A1 [Source:HGNC Symbol;Acc:HGNC:29075]	5.05374	2.33735	9.23302e-05	0.000343841	yes	up	0.095	0.02	0.05	0.04	0.27	0.14	0.19	0.38	0.19	0.19	0.218
ENSG00000104067	TJP1	tight junction protein 1 [Source:HGNC Symbol;Acc:HGNC:11827]	0.451827	-1.14616	2.3114e-72	1.48806e-70	yes	down	44.6575	51.19	45.09	41.39	40.96	20.09	20.18	18.82	16.67	21.44	19.44
ENSG00000104147	OIP5	Opa interacting protein 5 [Source:HGNC Symbol;Acc:HGNC:20300]	0.273027	-1.87289	2.96927e-35	7.31956e-34	yes	down	15.66	13.22	16.22	15.25	17.95	3.96	4.16	4.6	4.83	3.32	4.174
ENSG00000104213	PDGFRL	platelet derived growth factor receptor like [Source:HGNC Symbol;Acc:HGNC:8805]	0.453436	-1.14103	4.92813e-17	5.39506e-16	yes	down	10.2175	11.31	10.18	9.72	9.66	3.54	4.63	3.38	4.25	6.16	4.392
ENSG00000104267	CA2	carbonic anhydrase 2 [Source:HGNC Symbol;Acc:HGNC:1373]	11.361	3.50601	0.00437055	0.0120226	yes	up	0.04	0.05	0.11	0	0	0.44	0.23	0.35	0.48	0.12	0.324
ENSG00000104361	NIPAL2	NIPA like domain containing 2 [Source:HGNC Symbol;Acc:HGNC:25854]	0.428043	-1.22417	5.44359e-13	4.56567e-12	yes	down	2.785	2.76	2.85	3.46	2.07	0.74	1.68	1.02	0.92	0.9	1.052
ENSG00000104368	PLAT	plasminogen activator, tissue type [Source:HGNC Symbol;Acc:HGNC:9051]	4.69692	2.23172	0	0	yes	up	95	94.2	93.48	99.56	92.76	419.39	420.38	426.1	432.99	431.84	426.14
ENSG00000104419	NDRG1	N-myc downstream regulated 1 [Source:HGNC Symbol;Acc:HGNC:7679]	3.66368	1.87329	0	0	yes	up	50.2775	59.16	44.69	48.87	48.39	182.94	179.56	167.79	173.22	185.11	177.724
ENSG00000104722	NEFM	neurofilament medium [Source:HGNC Symbol;Acc:HGNC:7734]	12.9618	3.6962	1.45033e-16	1.53583e-15	yes	up	0.1975	0.18	0.5	0.06	0.05	1.2	0.82	0.96	0.96	0.97	0.982
ENSG00000104783	KCNN4	potassium calcium-activated channel subfamily N member 4 [Source:HGNC Symbol;Acc:HGNC:6293]	9.50106	3.24809	1.193e-186	3.21987e-184	yes	up	3.2775	3.31	3.12	3.28	3.4	24.45	27.85	23.07	27.63	28.36	26.272
ENSG00000104888	SLC17A7	solute carrier family 17 member 7 [Source:HGNC Symbol;Acc:HGNC:16704]	3.17914	1.66863	0.00514713	0.0139564	yes	up	0.08	0.13	0.08	0.02	0.09	0.29	0.22	0.36	0.16	0.32	0.27
ENSG00000104889	RNASEH2A	ribonuclease H2 subunit A [Source:HGNC Symbol;Acc:HGNC:18518]	0.404307	-1.30648	6.8821e-42	2.14322e-40	yes	down	26.3275	24.78	25.82	24.32	30.39	11.36	8.31	12.15	12.69	10.51	11.004
ENSG00000105011	ASF1B	anti-silencing function 1B histone chaperone [Source:HGNC Symbol;Acc:HGNC:20996]	0.212943	-2.23146	2.48837e-102	2.4479e-100	yes	down	30.68	26.5	33.9	31.19	31.13	7.34	5.42	7.44	6.83	5.93	6.592
ENSG00000105048	TNNT1	troponin T1, slow skeletal type [Source:HGNC Symbol;Acc:HGNC:11948]	2.08056	1.05697	2.70117e-05	0.000108937	yes	up	2.5025	3.35	2.41	1.78	2.47	5.31	5.65	4.13	3.97	3.68	4.548
ENSG00000105088	OLFM2	olfactomedin 2 [Source:NCBI gene;Acc:93145]	2.29702	1.19976	0.000391216	0.00131291	yes	up	0.8325	0.85	0.76	1.25	0.47	1.62	1.39	1.66	1.25	1.21	1.426
ENSG00000105246	EBI3	Epstein-Barr virus induced 3 [Source:HGNC Symbol;Acc:HGNC:3129]	6.95318	2.79767	1.44594e-47	5.426e-46	yes	up	1.7975	1.67	1.46	2.17	1.89	13.81	13.11	11.38	14.94	11.03	12.854
ENSG00000105290	APLP1	amyloid beta precursor like protein 1 [Source:HGNC Symbol;Acc:HGNC:597]	3.03485	1.60162	4.73262e-36	1.20182e-34	yes	up	4.5	2.9	4.02	8.07	3.01	10.58	12.97	14.4	16.64	9.62	12.842
ENSG00000105376	ICAM5	intercellular adhesion molecule 5 [Source:HGNC Symbol;Acc:HGNC:5348]	3.06842	1.6175	1.15236e-47	4.3398e-46	yes	up	3.1425	3.58	3.01	2.77	3.21	10.02	9.54	8.71	10.89	10.93	10.018
ENSG00000105464	GRIN2D	glutamate ionotropic receptor NMDA type subunit 2D [Source:HGNC Symbol;Acc:HGNC:4588]	2.33783	1.22517	7.61605e-27	1.36222e-25	yes	up	1.9625	2.1	2.12	1.75	1.88	4.81	4.97	4.6	5.52	4.78	4.936
ENSG00000105650	PDE4C	phosphodiesterase 4C [Source:HGNC Symbol;Acc:HGNC:8782]	5.33626	2.41583	6.29591e-05	0.000240722	yes	up	0.0725	0.05	0	0.08	0.16	1.53	1.13	0.96	0.78	0.18	0.916
ENSG00000105696	TMEM59L	transmembrane protein 59 like [Source:NCBI gene;Acc:25789]	2.43307	1.28278	0.008428	0.0218532	yes	up	0.385	0.61	0.15	0.61	0.17	0.52	0.58	0.6	0.95	0.99	0.728
ENSG00000105808	RASA4	RAS p21 protein activator 4 [Source:HGNC Symbol;Acc:HGNC:23181]	2.42118	1.27571	8.01864e-24	1.24582e-22	yes	up	9.5975	9.88	8.97	8.2	11.34	18.83	19.94	16.57	20.48	23.43	19.85
ENSG00000105851	PIK3CG	phosphatidylinositol-4,5-bisphosphate 3-kinase catalytic subunit gamma [Source:HGNC Symbol;Acc:HGNC:8978]	0.414177	-1.27168	1.85435e-44	6.25606e-43	yes	down	4.26	4.07	4.49	4.44	4.04	1.79	1.98	1.5	1.84	1.55	1.732
ENSG00000105974	CAV1	caveolin 1 [Source:HGNC Symbol;Acc:HGNC:1527]	0.373371	-1.42132	9.3161e-277	5.94311e-274	yes	down	1000.69	979.8	1042.89	994.45	985.63	354.21	361.67	340.48	348.5	400.3	361.032
ENSG00000106404	CLDN15	claudin 15 [Source:HGNC Symbol;Acc:HGNC:2036]	2.70458	1.4354	6.24529e-79	4.4268e-77	yes	up	15.86	18.81	15.18	14.23	15.22	53.4	51.57	49.95	52.84	68.88	55.328
ENSG00000106789	CORO2A	coronin 2A [Source:HGNC Symbol;Acc:HGNC:2255]	2.65322	1.40774	4.16671e-32	9.09933e-31	yes	up	1.4175	1.53	1.16	1.68	1.3	3.31	3.66	3.9	3.83	3.55	3.65
ENSG00000107105	ELAVL2	ELAV like RNA binding protein 2 [Source:HGNC Symbol;Acc:HGNC:3313]	2.93371	1.55273	2.95575e-06	1.34365e-05	yes	up	0.2325	0.25	0.27	0.23	0.18	1.24	1.3	0.52	0.5	0.6	0.832
ENSG00000107147	KCNT1	potassium sodium-activated channel subfamily T member 1 [Source:HGNC Symbol;Acc:HGNC:18865]	4.67103	2.22374	0.00313172	0.00892257	yes	up	0.05	0	0.04	0.02	0.14	0.17	0.16	0.1	0.23	0.14	0.16
ENSG00000107249	GLIS3	GLIS family zinc finger 3 [Source:HGNC Symbol;Acc:HGNC:28510]	2.11723	1.08218	1.5187e-14	1.40226e-13	yes	up	1.765	1.83	1.63	1.74	1.86	1.89	3.2	3.23	4.01	3.24	3.114
ENSG00000107317	PTGDS	prostaglandin D2 synthase [Source:HGNC Symbol;Acc:HGNC:9592]	23.2738	4.54063	1.18583e-06	5.62889e-06	yes	up	0.105	0.42	0	0	0	1.56	1.4	2.16	2.17	3.66	2.19
ENSG00000107562	CXCL12	C-X-C motif chemokine ligand 12 [Source:HGNC Symbol;Acc:HGNC:10672]	5.79814	2.53559	0.000147155	0.000529557	yes	up	0.0725	0.17	0.04	0	0.08	0.33	0.7	0.33	0.51	0.29	0.432
ENSG00000107731	UNC5B	unc-5 netrin receptor B [Source:HGNC Symbol;Acc:HGNC:12568]	5.1544	2.3658	9.10936e-63	4.80627e-61	yes	up	0.7425	0.93	0.86	0.71	0.47	3.83	3.74	3.73	3.89	3.23	3.684
ENSG00000107736	CDH23	cadherin related 23 [Source:HGNC Symbol;Acc:HGNC:13733]	12.3397	3.62523	1.60221e-15	1.58877e-14	yes	up	0.06	0.1	0	0.1	0.04	0.74	0.71	0.56	0.74	0.76	0.702
ENSG00000107796	ACTA2	actin, alpha 2, smooth muscle, aorta [Source:HGNC Symbol;Acc:HGNC:130]	2.59289	1.37456	1.49886e-57	7.07488e-56	yes	up	10.8975	10.01	11.14	10.63	11.81	28.36	26.98	28.03	27.02	25.63	27.204
ENSG00000107957	SH3PXD2A	SH3 and PX domains 2A [Source:HGNC Symbol;Acc:HGNC:23664]	2.02008	1.01441	1.03269e-31	2.23205e-30	yes	up	4.505	5.24	4.51	4.14	4.13	7.81	9.13	7.89	8.61	10.62	8.812
ENSG00000107984	DKK1	dickkopf WNT signaling pathway inhibitor 1 [Source:HGNC Symbol;Acc:HGNC:2891]	0.249032	-2.0056	2.64954e-61	1.35384e-59	yes	down	54.3175	45.36	55.19	58.67	58.05	12.53	12.12	18.49	14.49	9.3	13.386
ENSG00000108106	UBE2S	ubiquitin conjugating enzyme E2 S [Source:HGNC Symbol;Acc:HGNC:17895]	0.48852	-1.03351	1.16107e-43	3.83718e-42	yes	down	57.915	54.14	56.68	61.54	59.3	28.04	30.03	30.29	28.86	25.15	28.474
ENSG00000108187	PBLD	phenazine biosynthesis like protein domain containing [Source:HGNC Symbol;Acc:HGNC:23301]	0.38244	-1.38669	6.9607e-05	0.000264173	yes	down	1.2225	1.33	1.33	1.33	0.9	0.33	0.41	0.45	0.91	0.64	0.548
ENSG00000108405	P2RX1	purinergic receptor P2X 1 [Source:HGNC Symbol;Acc:HGNC:8533]	51.2081	5.6783	9.83409e-07	4.70731e-06	yes	up	0	0	0	0	0	0.15	0.32	0.29	0.18	0.28	0.244
ENSG00000108551	RASD1	ras related dexamethasone induced 1 [Source:HGNC Symbol;Acc:HGNC:15828]	9.31978	3.2203	2.05341e-24	3.28734e-23	yes	up	3.265	5.62	2.69	2.65	2.1	26.86	20.45	37.49	27.69	34.06	29.31
ENSG00000108576	SLC6A4	solute carrier family 6 member 4 [Source:HGNC Symbol;Acc:HGNC:11050]	2.54397	1.34708	5.89621e-05	0.000226426	yes	up	0.36	0.41	0.49	0.21	0.33	1.24	0.83	1.1	0.92	0.6	0.938
ENSG00000108602	ALDH3A1	aldehyde dehydrogenase 3 family member A1 [Source:HGNC Symbol;Acc:HGNC:405]	3.32495	1.73333	3.27188e-22	4.70169e-21	yes	up	3.6875	3.59	3.68	3.53	3.95	11.44	13.27	12.34	14.36	7.51	11.784
ENSG00000108679	LGALS3BP	galectin 3 binding protein [Source:HGNC Symbol;Acc:HGNC:6564]	2.04115	1.02938	6.27955e-07	3.08727e-06	yes	up	1.575	1.24	1.45	1.61	2	2.93	3.13	3.84	4.27	4.52	3.738
ENSG00000108691	CCL2	C-C motif chemokine ligand 2 [Source:HGNC Symbol;Acc:HGNC:10618]	0.483026	-1.04983	1.91392e-39	5.45959e-38	yes	down	492.293	527.56	487.68	434.17	519.76	223.04	268.42	200.71	222.37	275.77	238.062
ENSG00000108700	CCL8	C-C motif chemokine ligand 8 [Source:HGNC Symbol;Acc:HGNC:10635]	13.9588	3.8031	2.34968e-07	1.20442e-06	yes	up	0.135	0.12	0.11	0.11	0.2	2.13	2.04	1.79	1.66	1.46	1.816
ENSG00000108821	COL1A1	collagen type I alpha 1 chain [Source:HGNC Symbol;Acc:HGNC:2197]	3.04103	1.60456	2.11637e-10	1.4489e-09	yes	up	0.52	0.59	0.54	0.28	0.67	1.65	1.08	1.14	2.01	2.66	1.708
ENSG00000108846	ABCC3	ATP binding cassette subfamily C member 3 [Source:HGNC Symbol;Acc:HGNC:54]	3.48741	1.80216	6.45672e-56	2.94852e-54	yes	up	3.065	4.8	3.39	2.03	2.04	6.77	6.92	6.81	8.13	7.73	7.272
ENSG00000109099	PMP22	peripheral myelin protein 22 [Source:HGNC Symbol;Acc:HGNC:9118]	2.91604	1.54401	1.47098e-170	3.36599e-168	yes	up	63.7725	62.19	67.11	61.97	63.82	176.6	175.06	168.03	172.71	206.59	179.798
ENSG00000109193	SULT1E1	sulfotransferase family 1E member 1 [Source:HGNC Symbol;Acc:HGNC:11377]	5.05935	2.33895	0.00332874	0.00943793	yes	up	0.0725	0	0.04	0.08	0.17	0.52	0.45	0.55	0.87	0.11	0.5
ENSG00000109255	NMU	neuromedin U [Source:HGNC Symbol;Acc:HGNC:7859]	0.0615943	-4.02106	0.00127469	0.00391747	yes	down	0.74	0.29	0.5	0.71	1.46	0	0	0.11	0	0	0.022
ENSG00000109321	AREG	amphiregulin [Source:HGNC Symbol;Acc:HGNC:651]	21.6466	4.43607	2.67959e-38	7.35473e-37	yes	up	0.475	0.36	0.42	0.58	0.54	9.65	11.28	11.93	11.58	5.61	10.01
ENSG00000109458	GAB1	GRB2 associated binding protein 1 [Source:HGNC Symbol;Acc:HGNC:4066]	0.445824	-1.16545	9.32695e-34	2.16246e-32	yes	down	7.92	8.05	8.96	8.54	6.13	3.83	4.07	4.73	3.67	3.34	3.928
ENSG00000109670	FBXW7	F-box and WD repeat domain containing 7 [Source:HGNC Symbol;Acc:HGNC:16712]	2.38044	1.25123	6.88187e-106	7.10182e-104	yes	up	13.46	13.14	14.49	11.97	14.24	29.29	30.49	32.24	31.77	30.27	30.812
ENSG00000109674	NEIL3	nei like DNA glycosylase 3 [Source:HGNC Symbol;Acc:HGNC:24573]	0.236431	-2.08051	1.41867e-36	3.66003e-35	yes	down	4.935	4.78	5.75	4.63	4.58	1.02	1.09	1.09	1.13	1.35	1.136
ENSG00000109794	FAM149A	family with sequence similarity 149 member A [Source:HGNC Symbol;Acc:HGNC:24527]	2.50894	1.32708	2.60855e-07	1.33063e-06	yes	up	0.825	0.79	0.66	1.17	0.68	2.67	2.24	1.02	2.25	2.71	2.178
ENSG00000109805	NCAPG	non-SMC condensin I complex subunit G [Source:HGNC Symbol;Acc:HGNC:24304]	0.267243	-1.90378	2.11869e-155	4.16846e-153	yes	down	19.1075	17.36	20.43	18.26	20.38	5.3	4.28	4.68	4.96	4.48	4.74
ENSG00000109819	PPARGC1A	PPARG coactivator 1 alpha [Source:HGNC Symbol;Acc:HGNC:9237]	19.8806	4.31329	0.00380225	0.0106245	yes	up	0	0	0	0	0	0	0.02	0.12	0.04	0.18	0.072
ENSG00000110076	NRXN2	neurexin 2 [Source:HGNC Symbol;Acc:HGNC:8009]	11.2423	3.49086	0.00727027	0.0191182	yes	up	0.005	0.02	0	0	0	0.18	0.06	0.1	0.09	0.07	0.1
ENSG00000110077	MS4A6A	membrane spanning 4-domains A6A [Source:HGNC Symbol;Acc:HGNC:13375]	0.193586	-2.36895	4.03354e-09	2.47059e-08	yes	down	3.3125	3.87	1.4	3.39	4.59	0.78	0.77	0.49	0.69	1.92	0.93
ENSG00000110324	IL10RA	interleukin 10 receptor subunit alpha [Source:HGNC Symbol;Acc:HGNC:5964]	5.51731	2.46397	3.24726e-14	2.94915e-13	yes	up	0.385	0.26	0.14	0.42	0.72	1.31	0.84	1.01	1.14	2.8	1.42
ENSG00000110328	GALNT18	polypeptide N-acetylgalactosaminyltransferase 18 [Source:HGNC Symbol;Acc:HGNC:30488]	3.45363	1.78811	1.37405e-25	2.31968e-24	yes	up	1.1225	0.98	1.17	1.06	1.28	3.97	3.54	3.57	4.28	3.5	3.772
ENSG00000110400	NECTIN1	nectin cell adhesion molecule 1 [Source:HGNC Symbol;Acc:HGNC:9706]	3.10057	1.63253	1.06127e-157	2.14825e-155	yes	up	6.815	6.83	6.33	8.16	5.94	19.19	18.87	19.79	19.4	16.81	18.812
ENSG00000110675	ELMOD1	ELMO domain containing 1 [Source:HGNC Symbol;Acc:HGNC:25334]	3.50883	1.81099	7.87949e-36	1.98896e-34	yes	up	2.17	1.7	1.72	2.7	2.56	7.82	7.73	6.68	6.44	7.79	7.292
ENSG00000110693	SOX6	SRY-box 6 [Source:HGNC Symbol;Acc:HGNC:16421]	4.79939	2.26285	0.000244065	0.000848843	yes	up	0.13	0.18	0.05	0.07	0.22	0.22	0.13	0.42	0.29	0.37	0.286
ENSG00000110697	PITPNM1	phosphatidylinositol transfer protein membrane associated 1 [Source:HGNC Symbol;Acc:HGNC:9003]	2.00812	1.00585	5.82498e-43	1.87218e-41	yes	up	10.93	12.09	9.66	11.23	10.74	20.81	19.35	21.98	23.62	22.74	21.7
ENSG00000110852	CLEC2B	C-type lectin domain family 2 member B [Source:HGNC Symbol;Acc:HGNC:2053]	0.288301	-1.79435	2.09921e-60	1.06488e-58	yes	down	18.9075	18.73	19.33	19.17	18.4	4.83	5.7	5.75	4.79	5.54	5.322
ENSG00000110881	ASIC1	acid sensing ion channel subunit 1 [Source:HGNC Symbol;Acc:HGNC:100]	3.13412	1.64806	1.80573e-24	2.90407e-23	yes	up	1.49	2.98	0.88	0.88	1.22	2.27	2.99	2.9	3.52	3.69	3.074
ENSG00000111052	LIN7A	lin-7 homolog A, crumbs cell polarity complex component [Source:HGNC Symbol;Acc:HGNC:17787]	2.07159	1.05074	7.03634e-24	1.09807e-22	yes	up	1.9975	1.82	2.07	2.11	1.99	5.59	4.18	3.21	5.54	4.02	4.508
ENSG00000111057	KRT18	keratin 18 [Source:HGNC Symbol;Acc:HGNC:6430]	0.424844	-1.235	3.64141e-98	3.42228e-96	yes	down	225.34	217.64	217.96	230.69	235.07	93.17	91.22	96	95.7	84.48	92.114
ENSG00000111087	GLI1	GLI family zinc finger 1 [Source:HGNC Symbol;Acc:HGNC:4317]	5.17819	2.37245	1.26483e-07	6.67517e-07	yes	up	0.2125	0.38	0.17	0.26	0.04	0.45	0.47	2.23	0.42	1.15	0.944
ENSG00000111206	FOXM1	forkhead box M1 [Source:HGNC Symbol;Acc:HGNC:3818]	0.3414	-1.55047	7.43014e-176	1.75752e-173	yes	down	48.1925	45.86	48.95	52.88	45.08	15.68	15.85	17.21	17.68	14.49	16.182
ENSG00000111247	RAD51AP1	RAD51 associated protein 1 [Source:HGNC Symbol;Acc:HGNC:16956]	0.14395	-2.79636	2.11668e-103	2.14232e-101	yes	down	17.465	18.25	19.12	18.06	14.43	2.82	2.54	2.66	2.52	2.37	2.582
ENSG00000111319	SCNN1A	sodium channel epithelial 1 alpha subunit [Source:HGNC Symbol;Acc:HGNC:10599]	3.6128	1.85312	1.15211e-06	5.48208e-06	yes	up	0.3575	0.07	0.24	0.73	0.39	0.72	0.48	0.82	1.66	0.67	0.87
ENSG00000111405	ENDOU	endonuclease, poly(U) specific [Source:HGNC Symbol;Acc:HGNC:14369]	5.27013	2.39784	0.0024694	0.00719228	yes	up	0.095	0.06	0.16	0.16	0	0.29	0.33	0.23	0.25	0.27	0.274
ENSG00000111424	VDR	vitamin D receptor [Source:HGNC Symbol;Acc:HGNC:12679]	2.71486	1.44088	7.18285e-17	7.75056e-16	yes	up	0.72	0.96	0.8	0.61	0.51	1.63	1.75	1.8	1.71	1.59	1.696
ENSG00000111665	CDCA3	cell division cycle associated 3 [Source:HGNC Symbol;Acc:HGNC:14624]	0.341855	-1.54854	1.26802e-46	4.60249e-45	yes	down	23.45	21.09	27.52	23.99	21.2	4.36	5.05	5.65	5.59	5.1	5.15
ENSG00000111674	ENO2	enolase 2 [Source:HGNC Symbol;Acc:HGNC:3353]	2.01977	1.01419	8.11808e-75	5.44274e-73	yes	up	23.6075	26.57	21.95	23.7	22.21	43.73	44.74	43.22	45.96	49.12	45.354
ENSG00000111728	ST8SIA1	ST8 alpha-N-acetyl-neuraminide alpha-2,8-sialyltransferase 1 [Source:HGNC Symbol;Acc:HGNC:10869]	4.68354	2.2276	0.00591733	0.0158508	yes	up	0.0175	0.01	0.04	0.01	0.01	0.41	0.55	0.28	0.62	0.25	0.422
ENSG00000111886	GABRR2	gamma-aminobutyric acid type A receptor rho2 subunit [Source:HGNC Symbol;Acc:HGNC:4091]	3.54231	1.82469	0.000185664	0.000656906	yes	up	0.2275	0.15	0.43	0.09	0.24	0.92	0.72	0.66	0.55	1.45	0.86
ENSG00000111913	RIPOR2	RHO family interacting cell polarization regulator 2 [Source:HGNC Symbol;Acc:HGNC:13872]	11.5877	3.53452	8.22188e-14	7.27257e-13	yes	up	0.15	0.09	0.16	0.03	0.32	1.07	0.84	0.64	0.6	1.01	0.832
ENSG00000111962	UST	uronyl 2-sulfotransferase [Source:HGNC Symbol;Acc:HGNC:17223]	2.68582	1.42536	3.27972e-05	0.000130421	yes	up	0.21	0.19	0.06	0.4	0.19	0.78	0.47	0.46	0.51	0.53	0.55
ENSG00000111981	ULBP1	UL16 binding protein 1 [Source:HGNC Symbol;Acc:HGNC:14893]	6.13143	2.61622	4.91495e-37	1.28534e-35	yes	up	0.4925	0.54	0.43	0.61	0.39	2.57	3.25	3.14	3.05	2.56	2.914
ENSG00000112029	FBXO5	F-box protein 5 [Source:HGNC Symbol;Acc:HGNC:13584]	0.339709	-1.55763	4.40874e-51	1.77462e-49	yes	down	13.6975	13.92	14.56	13.94	12.37	4.17	5.17	4.01	3.85	4.6	4.36
ENSG00000112139	MDGA1	MAM domain containing glycosylphosphatidylinositol anchor 1 [Source:HGNC Symbol;Acc:HGNC:19267]	4.41279	2.14169	5.70538e-17	6.18896e-16	yes	up	0.22	0.36	0.25	0.13	0.14	5.54	1.25	1.19	1.07	0.6	1.93
ENSG00000112294	ALDH5A1	aldehyde dehydrogenase 5 family member A1 [Source:HGNC Symbol;Acc:HGNC:408]	0.304768	-1.71421	2.8692e-08	1.60431e-07	yes	down	0.64	0.7	0.63	0.77	0.46	0.53	0.21	0.53	0.35	0.15	0.354
ENSG00000112297	CRYBG1	crystallin beta-gamma domain containing 1 [Source:HGNC Symbol;Acc:HGNC:356]	0.279731	-1.83789	5.46093e-178	1.33678e-175	yes	down	13.2425	14.05	13.82	12.79	12.31	3.61	4.13	3.26	3.49	3.26	3.55
ENSG00000112394	SLC16A10	solute carrier family 16 member 10 [Source:HGNC Symbol;Acc:HGNC:17027]	29.2817	4.87193	1.14724e-09	7.37455e-09	yes	up	0.1275	0	0	0.51	0	0.39	1.32	0.92	0.63	0.43	0.738
ENSG00000112576	CCND3	cyclin D3 [Source:HGNC Symbol;Acc:HGNC:1585]	2.05063	1.03607	2.31838e-68	1.37483e-66	yes	up	54.2725	64.81	47.34	53.57	51.37	91.98	84.12	90.76	94.99	86.14	89.598
ENSG00000112715	VEGFA	vascular endothelial growth factor A [Source:HGNC Symbol;Acc:HGNC:12680]	2.00583	1.0042	1.50365e-34	3.61769e-33	yes	up	9.97	10.29	10.42	9.49	9.68	16.04	19.22	17.49	14.25	18.05	17.01
ENSG00000112742	TTK	TTK protein kinase [Source:HGNC Symbol;Acc:HGNC:12401]	0.223538	-2.16141	1.03267e-125	1.40257e-123	yes	down	19.43	18.44	20.64	20.53	18.11	4.74	4.21	4.63	3.99	3.79	4.272
ENSG00000112773	TENT5A	terminal nucleotidyltransferase 5A [Source:HGNC Symbol;Acc:HGNC:18345]	2.23912	1.16293	2.53958e-15	2.49014e-14	yes	up	1.475	2.1	1.32	1.11	1.37	2.64	2.96	3.72	2.7	2.59	2.922
ENSG00000112837	TBX18	T-box 18 [Source:HGNC Symbol;Acc:HGNC:11595]	0.484277	-1.04609	6.55255e-43	2.09642e-41	yes	down	14.3875	11.98	16.62	15.35	13.6	7.28	7.44	6.47	9.15	8.61	7.79
ENSG00000112877	CEP72	centrosomal protein 72 [Source:HGNC Symbol;Acc:HGNC:25547]	0.390982	-1.35482	5.87279e-10	3.87689e-09	yes	down	2.89	3.36	1.97	3.23	3	1.56	1.92	1.74	1.38	0.94	1.508
ENSG00000112902	SEMA5A	semaphorin 5A [Source:HGNC Symbol;Acc:HGNC:10736]	3.90743	1.96622	2.62795e-07	1.33956e-06	yes	up	0.0775	0.2	0.05	0.04	0.02	0.34	0.17	0.22	0.14	0.15	0.204
ENSG00000112984	KIF20A	kinesin family member 20A [Source:HGNC Symbol;Acc:HGNC:9787]	0.200736	-2.31663	0	0	yes	down	65.8475	60.08	67.64	69.23	66.44	12.29	12.13	13.7	14.21	12.31	12.928
ENSG00000113083	LOX	lysyl oxidase [Source:HGNC Symbol;Acc:HGNC:6664]	0.376945	-1.40758	1.54561e-111	1.74001e-109	yes	down	49.115	55.87	51.81	46.11	42.67	15.91	16.13	16.01	17.78	19.06	16.978
ENSG00000113721	PDGFRB	platelet derived growth factor receptor beta [Source:HGNC Symbol;Acc:HGNC:8804]	3.43924	1.78209	0.00039944	0.00133774	yes	up	0.125	0.01	0.15	0.25	0.09	0.2	0.33	0.22	0.44	0.25	0.288
ENSG00000113739	STC2	stanniocalcin 2 [Source:HGNC Symbol;Acc:HGNC:11374]	3.26339	1.70637	1.15215e-58	5.58874e-57	yes	up	2.62	2.49	3.26	2.26	2.47	5.05	7.52	6.71	6.58	6.4	6.452
ENSG00000113763	UNC5A	unc-5 netrin receptor A [Source:HGNC Symbol;Acc:HGNC:12567]	0.0466663	-4.42148	4.75574e-33	1.07423e-31	yes	down	1.6525	1.74	1.6	1.65	1.62	0.03	0.05	0.03	0.09	0.18	0.076
ENSG00000113790	EHHADH	enoyl-CoA hydratase and 3-hydroxyacyl CoA dehydrogenase [Source:HGNC Symbol;Acc:HGNC:3247]	0.460139	-1.11986	8.77335e-13	7.24869e-12	yes	down	2.79	2.34	2.95	2.97	2.9	1.21	1.39	1.77	1.01	1.36	1.348
ENSG00000113810	SMC4	structural maintenance of chromosomes 4 [Source:HGNC Symbol;Acc:HGNC:14013]	0.3886	-1.36364	3.98774e-159	8.23038e-157	yes	down	56.125	52.24	62.17	52.49	57.6	19.84	25.07	19.16	25.17	22.72	22.392
ENSG00000113946	CLDN16	claudin 16 [Source:HGNC Symbol;Acc:HGNC:2037]	11.8532	3.56721	0.0051018	0.0138424	yes	up	0.005	0.02	0	0	0	0.05	0.08	0.08	0.09	0.07	0.074
ENSG00000114019	AMOTL2	angiomotin like 2 [Source:HGNC Symbol;Acc:HGNC:17812]	0.495703	-1.01245	9.34216e-132	1.38501e-129	yes	down	55.445	57.28	55.7	54.89	53.91	26.08	25.42	25.99	27.8	24.74	26.006
ENSG00000114270	COL7A1	collagen type VII alpha 1 chain [Source:HGNC Symbol;Acc:HGNC:2214]	3.74688	1.90569	2.02617e-26	3.55458e-25	yes	up	1.0975	0.78	1.37	0.94	1.3	1.98	3.83	2.58	2.66	2.57	2.724
ENSG00000114346	ECT2	epithelial cell transforming 2 [Source:HGNC Symbol;Acc:HGNC:3155]	0.455403	-1.13478	2.64412e-97	2.42017e-95	yes	down	29.24	28.97	31.97	29.22	26.8	12.65	15.1	13.31	12.31	15.03	13.68
ENSG00000114378	HYAL1	hyaluronidase 1 [Source:HGNC Symbol;Acc:HGNC:5320]	3.86235	1.94948	8.20862e-64	4.45381e-62	yes	up	4.0875	3.81	4.93	4.59	3.02	17.17	17.37	14.68	16.75	16.28	16.45
ENSG00000114383	TUSC2	tumor suppressor 2, mitochondrial calcium regulator [Source:HGNC Symbol;Acc:HGNC:17034]	2.05446	1.03876	5.59858e-45	1.91023e-43	yes	up	47.32	48.8	49.4	41.32	49.76	83.87	77.38	79.8	86.99	80.6	81.728
ENSG00000115008	IL1A	interleukin 1 alpha [Source:HGNC Symbol;Acc:HGNC:5991]	3.62141	1.85655	2.99659e-12	2.37606e-11	yes	up	0.725	0.63	0.83	0.67	0.77	2.15	3.2	3.29	2.35	1.71	2.54
ENSG00000115009	CCL20	C-C motif chemokine ligand 20 [Source:HGNC Symbol;Acc:HGNC:10619]	2.23285	1.15889	3.30735e-16	3.42312e-15	yes	up	8.2675	7.54	8.76	8.96	7.81	17.65	15.59	19.37	17.95	17.08	17.528
ENSG00000115129	TP53I3	tumor protein p53 inducible protein 3 [Source:HGNC Symbol;Acc:HGNC:19373]	2.35952	1.23849	6.42133e-22	9.09092e-21	yes	up	25.0325	24.94	26.42	24.05	24.72	61.12	62.98	65.07	64.59	40.67	58.886
ENSG00000115155	OTOF	otoferlin [Source:HGNC Symbol;Acc:HGNC:8515]	4.80074	2.26326	2.82206e-05	0.000113508	yes	up	0.0575	0	0.08	0.06	0.09	0.21	0.37	0.34	0.6	0.32	0.368
ENSG00000115163	CENPA	centromere protein A [Source:HGNC Symbol;Acc:HGNC:1851]	0.198116	-2.33559	1.04094e-72	6.72205e-71	yes	down	23.545	23.09	23.57	23.45	24.07	4.45	4.28	5.13	6.9	4.32	5.016
ENSG00000115363	EVA1A	eva-1 homolog A, regulator of programmed cell death [Source:HGNC Symbol;Acc:HGNC:25816]	0.446496	-1.16328	8.08115e-46	2.83069e-44	yes	down	52.9675	52.79	57.12	53.17	48.79	19.71	22.29	22.91	23.52	18.82	21.45
ENSG00000115365	LANCL1	LanC like 1 [Source:HGNC Symbol;Acc:HGNC:6508]	0.388164	-1.36526	8.84437e-139	1.46608e-136	yes	down	33.91	35.67	34.92	34.33	30.72	13.38	12.29	12.99	11.99	13.77	12.884
ENSG00000115380	EFEMP1	EGF containing fibulin extracellular matrix protein 1 [Source:HGNC Symbol;Acc:HGNC:3218]	0.484959	-1.04407	0	0	yes	down	2016.36	2062.7	2052.09	1953.15	1997.51	946.55	921.93	917.11	912.05	943.3	928.188
ENSG00000115461	IGFBP5	insulin like growth factor binding protein 5 [Source:HGNC Symbol;Acc:HGNC:5474]	34.9015	5.12522	2.50549e-209	7.99175e-207	yes	up	0.2525	0.24	0.24	0.26	0.27	7.88	9.11	7.65	7.99	9.12	8.35
ENSG00000115525	ST3GAL5	ST3 beta-galactoside alpha-2,3-sialyltransferase 5 [Source:HGNC Symbol;Acc:HGNC:10872]	2.04479	1.03196	5.55061e-37	1.44797e-35	yes	up	9.055	9.2	9.47	9.08	8.47	16.78	20.39	16.56	18.6	21.13	18.692
ENSG00000115556	PLCD4	phospholipase C delta 4 [Source:HGNC Symbol;Acc:HGNC:9062]	2.11239	1.07888	3.01506e-17	3.34069e-16	yes	up	2.465	2.13	3.05	2.25	2.43	5.63	4.69	5.37	4.56	5.08	5.066
ENSG00000115594	IL1R1	interleukin 1 receptor type 1 [Source:HGNC Symbol;Acc:HGNC:5993]	2.54138	1.34561	7.53896e-60	3.75201e-58	yes	up	8.8175	9.74	8.23	8.6	8.7	19.82	21.26	21.56	21.86	25.91	22.082
ENSG00000115705	TPO	thyroid peroxidase [Source:HGNC Symbol;Acc:HGNC:12015]	0.0414031	-4.59412	5.26457e-10	3.4929e-09	yes	down	0.315	0.32	0.33	0.36	0.25	0.23	0.06	0	0.03	0	0.064
ENSG00000115884	SDC1	syndecan 1 [Source:HGNC Symbol;Acc:HGNC:10658]	3.46229	1.79173	3.02884e-46	1.08625e-44	yes	up	3.2675	3.35	3.59	2.56	3.57	12.2	10.75	11.72	11.53	8.89	11.018
ENSG00000115919	KYNU	kynureninase [Source:HGNC Symbol;Acc:HGNC:6469]	2.10221	1.07191	7.32312e-07	3.56949e-06	yes	up	1.0925	1.48	1	0.82	1.07	2.51	2.6	2.37	2.74	3	2.644
ENSG00000116032	GRIN3B	glutamate ionotropic receptor NMDA type subunit 3B [Source:HGNC Symbol;Acc:HGNC:16768]	2.16722	1.11584	1.53075e-05	6.39265e-05	yes	up	0.8625	0.93	1.21	0.63	0.68	1.2	1.6	1.05	2.39	2.56	1.76
ENSG00000116191	RALGPS2	Ral GEF with PH domain and SH3 binding motif 2 [Source:HGNC Symbol;Acc:HGNC:30279]	0.226958	-2.1395	5.69055e-256	2.92189e-253	yes	down	21.3875	21.72	22.58	21.19	20.06	6.19	5.44	6.89	5.46	5.27	5.85
ENSG00000116574	RHOU	ras homolog family member U [Source:HGNC Symbol;Acc:HGNC:17794]	3.28151	1.71436	7.72439e-42	2.39138e-40	yes	up	1.93	2.48	1.96	1.69	1.59	5.43	6.11	5.92	5.83	7.31	6.12
ENSG00000116701	NCF2	neutrophil cytosolic factor 2 [Source:HGNC Symbol;Acc:HGNC:7661]	6.94081	2.7951	0.000594741	0.00193756	yes	up	0.0625	0	0.03	0.16	0.06	0.17	0.37	0.33	0.27	0.35	0.298
ENSG00000116883	AL591845.1	novel transcript, antisense to EVA1B	2.48381	1.31255	3.74052e-05	0.000147601	yes	up	0.8925	0.86	1.42	0.28	1.01	2.17	1.77	1.83	2.23	2.79	2.158
ENSG00000116991	SIPA1L2	signal induced proliferation associated 1 like 2 [Source:HGNC Symbol;Acc:HGNC:23800]	2.28709	1.19351	3.92306e-67	2.26891e-65	yes	up	6.1575	6.52	6.24	5.62	6.25	12.27	12.73	13.2	14.04	12.29	12.906
ENSG00000117115	PADI2	peptidyl arginine deiminase 2 [Source:HGNC Symbol;Acc:HGNC:18341]	3.28543	1.71608	2.28947e-05	9.32803e-05	yes	up	0.15	0.14	0.21	0.13	0.12	0.51	0.34	0.39	0.52	0.47	0.446
ENSG00000117399	CDC20	cell division cycle 20 [Source:HGNC Symbol;Acc:HGNC:1723]	0.209549	-2.25464	1.92844e-245	8.45782e-243	yes	down	130.795	121.25	133.54	136.19	132.2	26.77	24.32	27.97	28.13	24.02	26.242
ENSG00000117461	PIK3R3	phosphoinositide-3-kinase regulatory subunit 3 [Source:HGNC Symbol;Acc:HGNC:8981]	2.47619	1.30812	1.09694e-60	5.57798e-59	yes	up	2.9375	2.82	3.41	2.8	2.72	6.54	7.4	6.65	8.1	6.15	6.968
ENSG00000117650	NEK2	NIMA related kinase 2 [Source:HGNC Symbol;Acc:HGNC:7745]	0.197234	-2.34202	3.52773e-156	7.0062e-154	yes	down	31.92	28	33.64	32.99	33.05	6.9	5.29	6.53	6.2	5.15	6.014
ENSG00000117724	CENPF	centromere protein F [Source:HGNC Symbol;Acc:HGNC:1857]	0.204483	-2.28995	1.28157e-250	6.13175e-248	yes	down	50.0375	40.13	50.65	53.85	55.52	9.43	7.68	9.31	13.82	8.05	9.658
ENSG00000117877	CD3EAP	CD3e molecule associated protein [Source:HGNC Symbol;Acc:HGNC:24219]	0.461192	-1.11656	5.30393e-08	2.90399e-07	yes	down	2.7675	2.05	3.02	2.61	3.39	1.26	0.9	0.81	1.57	1.61	1.23
ENSG00000118193	KIF14	kinesin family member 14 [Source:HGNC Symbol;Acc:HGNC:19181]	0.236077	-2.08267	1.7659e-170	3.99739e-168	yes	down	8.7675	8.84	9.66	8.19	8.38	2.04	1.97	2.1	2.01	1.93	2.01
ENSG00000118407	FILIP1	filamin A interacting protein 1 [Source:HGNC Symbol;Acc:HGNC:21015]	0.136655	-2.87139	2.20108e-97	2.03233e-95	yes	down	4.63	5.43	4.26	4.66	4.17	0.52	0.7	0.57	0.58	0.72	0.618
ENSG00000118503	TNFAIP3	TNF alpha induced protein 3 [Source:HGNC Symbol;Acc:HGNC:11896]	3.9469	1.98072	1.72582e-120	2.22895e-118	yes	up	4.5975	6.28	5.07	3.17	3.87	17.62	17.24	17.85	16.86	16.03	17.12
ENSG00000118507	AKAP7	A-kinase anchoring protein 7 [Source:HGNC Symbol;Acc:HGNC:377]	0.468408	-1.09416	1.63405e-08	9.42983e-08	yes	down	3.525	3.09	3.99	3.73	3.29	1.96	1.27	1.52	1.39	2.03	1.634
ENSG00000118513	MYB	MYB proto-oncogene, transcription factor [Source:HGNC Symbol;Acc:HGNC:7545]	6.92973	2.7928	0.000213672	0.000749455	yes	up	0.075	0.07	0.11	0.04	0.08	0.43	0.38	0.2	0.19	0.32	0.304
ENSG00000118523	CCN2	cellular communication network factor 2 [Source:HGNC Symbol;Acc:HGNC:2500]	0.247241	-2.01601	1.15723e-24	1.86825e-23	yes	down	1474.15	1491.76	1458.4	1503.44	1443.01	314.66	265.61	501.05	312.83	367.46	352.322
ENSG00000118785	SPP1	secreted phosphoprotein 1 [Source:HGNC Symbol;Acc:HGNC:11255]	12.1643	3.60458	0.00651418	0.0172912	yes	up	0.0575	0	0.23	0	0	0.64	2.15	0.14	0.24	0.3	0.694
ENSG00000118849	RARRES1	retinoic acid receptor responder 1 [Source:HGNC Symbol;Acc:HGNC:9867]	0.450994	-1.14882	1.72139e-06	8.01211e-06	yes	down	4.44	3.19	8.65	1.98	3.94	1.25	1.19	1.15	1.31	1.66	1.312
ENSG00000118898	PPL	periplakin [Source:HGNC Symbol;Acc:HGNC:9273]	0.385939	-1.37355	1.3311e-06	6.28022e-06	yes	down	4.045	4.85	3.5	4.21	3.62	0.86	1.5	1.26	1.63	2.46	1.542
ENSG00000118946	PCDH17	protocadherin 17 [Source:HGNC Symbol;Acc:HGNC:14267]	3.86438	1.95024	1.09727e-119	1.39999e-117	yes	up	4.2275	4.83	4.06	4.16	3.86	15.15	16.62	14.84	13.93	19.95	16.098
ENSG00000118971	CCND2	cyclin D2 [Source:HGNC Symbol;Acc:HGNC:1583]	2.52015	1.33351	8.70571e-29	1.67067e-27	yes	up	1.775	1.91	1.68	1.86	1.65	3.57	4.92	3.96	4.7	3.88	4.206
ENSG00000119397	CNTRL	centriolin [Source:HGNC Symbol;Acc:HGNC:1858]	0.480309	-1.05797	8.87423e-81	6.48681e-79	yes	down	15.43	15.21	15.27	15.5	15.74	7.35	7.44	7.54	7.98	7.3	7.522
ENSG00000119508	NR4A3	nuclear receptor subfamily 4 group A member 3 [Source:HGNC Symbol;Acc:HGNC:7982]	6.74461	2.75373	2.63226e-11	1.94846e-10	yes	up	0.0675	0.01	0.07	0.07	0.12	0.37	0.4	0.43	0.55	0.45	0.44
ENSG00000119514	GALNT12	polypeptide N-acetylgalactosaminyltransferase 12 [Source:HGNC Symbol;Acc:HGNC:19877]	2.57558	1.3649	1.19629e-15	1.19357e-14	yes	up	1.5425	1.22	1.22	2.66	1.07	3.07	3.48	3.64	2.85	3.4	3.288
ENSG00000119630	PGF	placental growth factor [Source:HGNC Symbol;Acc:HGNC:8893]	0.240629	-2.05512	0	0	yes	down	115.385	115.14	115.98	115.19	115.23	27.96	27.39	27.76	29.3	24.86	27.454
ENSG00000119686	FLVCR2	feline leukemia virus subgroup C cellular receptor family member 2 [Source:HGNC Symbol;Acc:HGNC:20105]	3.4409	1.78279	6.53101e-14	5.81603e-13	yes	up	0.65	0.42	0.46	1.32	0.4	1.88	2.1	2.13	1.96	2.91	2.196
ENSG00000119718	EIF2B2	eukaryotic translation initiation factor 2B subunit beta [Source:HGNC Symbol;Acc:HGNC:3258]	0.478688	-1.06284	1.6309e-76	1.11473e-74	yes	down	124.225	112.97	126.5	126.11	131.32	60.84	52.37	58.23	57.08	58.28	57.36
ENSG00000119938	PPP1R3C	protein phosphatase 1 regulatory subunit 3C [Source:HGNC Symbol;Acc:HGNC:9293]	3.56029	1.83199	4.11154e-15	3.97229e-14	yes	up	0.58	0.48	0.77	0.44	0.63	1.83	1.98	1.81	2	2.42	2.008
ENSG00000120057	SFRP5	secreted frizzled related protein 5 [Source:HGNC Symbol;Acc:HGNC:10779]	22.5855	4.49732	0.000168778	0.000602325	yes	up	0.01	0	0	0	0.04	0.27	0.22	0.11	0.28	0.44	0.264
ENSG00000120149	MSX2	msh homeobox 2 [Source:HGNC Symbol;Acc:HGNC:7392]	20.991	4.3917	0.000309163	0.00105674	yes	up	0.01	0.04	0	0	0	0.2	0.57	0.17	0.14	0.29	0.274
ENSG00000120162	MOB3B	MOB kinase activator 3B [Source:HGNC Symbol;Acc:HGNC:23825]	3.54802	1.82701	9.21089e-11	6.5201e-10	yes	up	0.1475	0.12	0.12	0.18	0.17	0.48	0.61	0.54	0.39	0.51	0.506
ENSG00000120337	TNFSF18	TNF superfamily member 18 [Source:HGNC Symbol;Acc:HGNC:11932]	0.176244	-2.50435	2.95164e-111	3.30521e-109	yes	down	37.0775	31.43	39.47	41.4	36.01	6.45	6.34	7.2	6.64	5.09	6.344
ENSG00000120594	PLXDC2	plexin domain containing 2 [Source:HGNC Symbol;Acc:HGNC:21013]	2.50152	1.32281	1.17521e-06	5.58603e-06	yes	up	0.3625	0.48	0.41	0.38	0.18	0.64	0.76	0.52	0.92	0.74	0.716
ENSG00000120647	CCDC77	coiled-coil domain containing 77 [Source:HGNC Symbol;Acc:HGNC:28203]	0.366391	-1.44855	1.80646e-26	3.17973e-25	yes	down	8.2375	6.9	9.86	9.24	6.95	2.82	3.53	4.63	4.96	2.18	3.624
ENSG00000120658	ENOX1	ecto-NOX disulfide-thiol exchanger 1 [Source:HGNC Symbol;Acc:HGNC:25474]	2.38296	1.25275	0.00567335	0.0152594	yes	up	0.255	0.34	0.3	0.21	0.17	0.54	0.48	0.26	0.81	0.26	0.47
ENSG00000120800	UTP20	UTP20, small subunit processome component [Source:HGNC Symbol;Acc:HGNC:17897]	0.400851	-1.31886	3.03665e-45	1.04117e-43	yes	down	3.355	3.37	3.6	3.23	3.22	1.66	1.38	1.25	1.44	1.56	1.458
ENSG00000120875	DUSP4	dual specificity phosphatase 4 [Source:HGNC Symbol;Acc:HGNC:3070]	2.10358	1.07285	1.54933e-102	1.53852e-100	yes	up	21.4725	24.15	20.75	20.64	20.35	41.77	44.28	45.01	42.71	44.56	43.666
ENSG00000121152	NCAPH	non-SMC condensin I complex subunit H [Source:HGNC Symbol;Acc:HGNC:1112]	0.185674	-2.42916	2.25184e-109	2.43107e-107	yes	down	23.8075	20.82	24.73	25.14	24.54	4.07	4.72	5.53	6.37	4.27	4.992
ENSG00000121577	POPDC2	popeye domain containing 2 [Source:HGNC Symbol;Acc:HGNC:17648]	2.53782	1.34359	0.000788699	0.00250811	yes	up	0.79	0.28	0.26	0.35	2.27	2.44	1.13	1.5	1.23	3.04	1.868
ENSG00000121621	KIF18A	kinesin family member 18A [Source:HGNC Symbol;Acc:HGNC:29441]	0.302877	-1.7232	7.63069e-42	2.36585e-40	yes	down	7.3175	6.39	8.21	7.25	7.42	1.98	1.92	2.92	2.35	1.92	2.218
ENSG00000121753	ADGRB2	adhesion G protein-coupled receptor B2 [Source:HGNC Symbol;Acc:HGNC:944]	3.07501	1.62059	2.43872e-102	2.41032e-100	yes	up	4.64	4.79	4.13	4.66	4.98	12.49	12.37	12.27	13.47	14.76	13.072
ENSG00000121764	HCRTR1	hypocretin receptor 1 [Source:HGNC Symbol;Acc:HGNC:4848]	0.277045	-1.85181	0.00234935	0.00686542	yes	down	0.5	0.7	0.66	0.3	0.34	0.08	0.2	0.22	0.2	0.1	0.16
ENSG00000121898	CPXM2	carboxypeptidase X, M14 family member 2 [Source:HGNC Symbol;Acc:HGNC:26977]	2.78381	1.47706	2.08582e-37	5.54427e-36	yes	up	6.2	6.6	5.9	6.1	6.2	14.51	15.14	15.59	15.67	22.78	16.738
ENSG00000121933	TMIGD3	transmembrane and immunoglobulin domain containing 3 [Source:HGNC Symbol;Acc:HGNC:51375]	2.90534	1.53871	1.08893e-05	4.64435e-05	yes	up	0.755	0.5	0.94	0.78	0.8	1.64	2.13	1.98	2.08	2.58	2.082
ENSG00000121966	CXCR4	C-X-C motif chemokine receptor 4 [Source:HGNC Symbol;Acc:HGNC:2561]	0.246132	-2.0225	5.76232e-38	1.56527e-36	yes	down	12.95	11.58	12.7	14.48	13.04	3.45	2.84	3.85	3.23	1.99	3.072
ENSG00000122483	CCDC18	coiled-coil domain containing 18 [Source:HGNC Symbol;Acc:HGNC:30370]	0.406254	-1.29955	1.41745e-19	1.77514e-18	yes	down	6.7025	7.73	7.03	5.89	6.16	1.49	3.95	2.6	3.76	2.71	2.902
ENSG00000122547	EEPD1	endonuclease/exonuclease/phosphatase family domain containing 1 [Source:HGNC Symbol;Acc:HGNC:22223]	2.2464	1.16762	2.40044e-05	9.7443e-05	yes	up	0.7475	0.6	0.61	1	0.78	1.32	2.39	0.89	1.05	2.96	1.722
ENSG00000122691	TWIST1	twist family bHLH transcription factor 1 [Source:HGNC Symbol;Acc:HGNC:12428]	5.09759	2.34982	0.00572506	0.0153847	yes	up	0.115	0.28	0.05	0.05	0.08	0.28	0.35	0.5	0.41	0.31	0.37
ENSG00000122863	CHST3	carbohydrate sulfotransferase 3 [Source:HGNC Symbol;Acc:HGNC:1971]	2.0494	1.0352	6.20557e-35	1.50854e-33	yes	up	2.31	2.49	2.17	2.07	2.51	4.48	4.68	4.42	4.52	4.93	4.606
ENSG00000122952	ZWINT	ZW10 interacting kinetochore protein [Source:HGNC Symbol;Acc:HGNC:13195]	0.384672	-1.3783	4.52107e-43	1.46427e-41	yes	down	36.175	32.03	37.13	40.02	35.52	15.29	14.84	15.65	14.61	11.65	14.408
ENSG00000122966	CIT	citron rho-interacting serine/threonine kinase [Source:HGNC Symbol;Acc:HGNC:1985]	0.274033	-1.86758	2.71482e-302	2.19817e-299	yes	down	18.81	22.5	17.96	18.65	16.13	4.39	5.66	4.59	7.35	5.01	5.4
ENSG00000123080	CDKN2C	cyclin dependent kinase inhibitor 2C [Source:HGNC Symbol;Acc:HGNC:1789]	0.497609	-1.00692	4.66722e-36	1.18665e-34	yes	down	24.66	23.62	26.08	26.5	22.44	14.45	14.06	15.27	14.47	11.78	14.006
ENSG00000123338	NCKAP1L	NCK associated protein 1 like [Source:HGNC Symbol;Acc:HGNC:4862]	3.9012	1.96392	1.40854e-18	1.68385e-17	yes	up	0.5175	0.91	0.26	0.4	0.5	1.1	1.39	2.53	2.15	1.13	1.66
ENSG00000123405	NFE2	nuclear factor, erythroid 2 [Source:HGNC Symbol;Acc:HGNC:7780]	14.3222	3.84018	0.00944684	0.0242058	yes	up	0	0	0	0	0	0.04	0.32	0.04	0.14	0.2	0.148
ENSG00000123416	TUBA1B	tubulin alpha 1b [Source:HGNC Symbol;Acc:HGNC:18809]	0.378588	-1.4013	1.62095e-99	1.5511e-97	yes	down	1044.19	897.45	1099.76	1089.53	1090.04	392.12	364.94	392.8	394.55	364.27	381.736
ENSG00000123473	STIL	STIL, centriolar assembly protein [Source:HGNC Symbol;Acc:HGNC:10879]	0.438515	-1.1893	1.21812e-54	5.39871e-53	yes	down	8.155	8.11	8.71	7.96	7.84	3.31	3.16	3.65	3.53	3.38	3.406
ENSG00000123485	HJURP	Holliday junction recognition protein [Source:HGNC Symbol;Acc:HGNC:25444]	0.162871	-2.6182	0	0	yes	down	36.7775	35.79	35.53	38.8	36.99	6.17	6.22	4.93	5.92	6.69	5.986
ENSG00000123496	IL13RA2	interleukin 13 receptor subunit alpha 2 [Source:HGNC Symbol;Acc:HGNC:5975]	2.63224	1.39629	0.00356572	0.0100279	yes	up	0.3525	0.26	0.13	0.48	0.54	1.09	0.67	1.31	1.18	0.73	0.996
ENSG00000123610	TNFAIP6	TNF alpha induced protein 6 [Source:HGNC Symbol;Acc:HGNC:11898]	3.82965	1.93721	6.3526e-08	3.45212e-07	yes	up	0.465	0.6	0.58	0.43	0.25	1.8	1.56	1.53	1.47	2.16	1.704
ENSG00000123689	G0S2	G0/G1 switch 2 [Source:HGNC Symbol;Acc:HGNC:30229]	34.6958	5.11669	7.04415e-11	5.0269e-10	yes	up	0.105	0.23	0	0	0.19	4.33	4.38	3.29	3.46	2.14	3.52
ENSG00000123901	GPR83	G protein-coupled receptor 83 [Source:HGNC Symbol;Acc:HGNC:4523]	11.6397	3.54098	4.08315e-12	3.19549e-11	yes	up	0.0425	0.03	0.02	0.06	0.06	0.53	0.58	0.58	0.45	0.44	0.516
ENSG00000123975	CKS2	CDC28 protein kinase regulatory subunit 2 [Source:HGNC Symbol;Acc:HGNC:2000]	0.415369	-1.26754	6.06746e-35	1.47667e-33	yes	down	249.295	211.71	275.12	255.74	254.61	104.38	99.87	108.89	104.85	82.02	100.002
ENSG00000123989	CHPF	chondroitin polymerizing factor [Source:HGNC Symbol;Acc:HGNC:24291]	2.5085	1.32682	0.00413124	0.01143	yes	up	0.21	0.12	0.29	0.26	0.17	0.88	0.31	0.27	0.69	0.33	0.496
ENSG00000124006	OBSL1	obscurin like 1 [Source:HGNC Symbol;Acc:HGNC:29092]	0.446505	-1.16325	2.99688e-31	6.32167e-30	yes	down	8.8125	9.2	8.47	8.38	9.2	4.21	3.81	3.86	3.87	3.38	3.826
ENSG00000124466	LYPD3	LY6/PLAUR domain containing 3 [Source:HGNC Symbol;Acc:HGNC:24880]	2.66355	1.41335	0.000349249	0.0011813	yes	up	0.4025	0.57	0.39	0.37	0.28	0.85	0.94	1.14	1.12	0.77	0.964
ENSG00000124762	CDKN1A	cyclin dependent kinase inhibitor 1A [Source:HGNC Symbol;Acc:HGNC:1784]	2.37765	1.24954	4.56818e-218	1.55112e-215	yes	up	359.94	376.93	346.62	361.09	355.12	846.09	803.27	837.57	850.14	810.92	829.598
ENSG00000124875	CXCL6	C-X-C motif chemokine ligand 6 [Source:HGNC Symbol;Acc:HGNC:10643]	0.460059	-1.12011	2.46531e-37	6.52005e-36	yes	down	35.5875	36.2	38.07	33.92	34.16	15.07	16.73	13.46	17.46	19.18	16.38
ENSG00000124882	EREG	epiregulin [Source:HGNC Symbol;Acc:HGNC:3443]	24.6957	4.62619	0.000227357	0.000794277	yes	up	0	0	0	0	0	0.32	0.07	0.14	0.04	0.19	0.152
ENSG00000125148	MT2A	metallothionein 2A [Source:HGNC Symbol;Acc:HGNC:7406]	0.271633	-1.88027	7.67257e-35	1.85872e-33	yes	down	4584.03	3880.67	4643.81	5062.02	4749.61	1257.83	1087.2	1361.57	1267.49	988.53	1192.52
ENSG00000125319	C17orf53	chromosome 17 open reading frame 53 [Source:HGNC Symbol;Acc:HGNC:28460]	0.443012	-1.17458	1.05541e-07	5.62066e-07	yes	down	3.3425	3.12	3.67	3.22	3.36	1.8	1.44	1.7	2.23	0.65	1.564
ENSG00000125378	BMP4	bone morphogenetic protein 4 [Source:HGNC Symbol;Acc:HGNC:1071]	0.191924	-2.38139	0	0	yes	down	98.0575	95.03	100.38	99.89	96.93	17.58	16.86	19.18	19.21	17.2	18.006
ENSG00000125657	TNFSF9	TNF superfamily member 9 [Source:HGNC Symbol;Acc:HGNC:11939]	7.7233	2.94922	7.16571e-98	6.70455e-96	yes	up	3.32	3.83	3.26	3.46	2.73	25.34	24.26	28.25	25.92	19.57	24.668
ENSG00000125726	CD70	CD70 molecule [Source:NCBI gene;Acc:970]	33.0616	5.04709	1.33323e-19	1.67186e-18	yes	up	0.185	0	0	0.29	0.45	7.6	6.21	5.49	7.28	5.17	6.35
ENSG00000125848	FLRT3	fibronectin leucine rich transmembrane protein 3 [Source:HGNC Symbol;Acc:HGNC:3762]	8.69918	3.12088	1.50191e-36	3.87005e-35	yes	up	0.3575	0.12	0.19	0.39	0.73	2.01	1.68	2.54	1.5	2.03	1.952
ENSG00000125878	TCF15	transcription factor 15 [Source:HGNC Symbol;Acc:HGNC:11627]	2.22057	1.15093	6.04318e-16	6.11346e-15	yes	up	4.13	4.39	4.14	4.06	3.93	8.94	7.75	7.62	9.02	11.19	8.904
ENSG00000125885	MCM8	minichromosome maintenance 8 homologous recombination repair factor [Source:HGNC Symbol;Acc:HGNC:16147]	0.413842	-1.27285	2.05639e-27	3.75791e-26	yes	down	4.51	4.45	4.81	4.9	3.88	1.65	1.7	1.81	1.78	0.9	1.568
ENSG00000126246	IGFLR1	IGF like family receptor 1 [Source:HGNC Symbol;Acc:HGNC:23620]	0.302735	-1.72387	4.56304e-06	2.02875e-05	yes	down	5.6475	9.51	5.83	4.94	2.31	2.78	1.88	1.66	1.89	0.28	1.698
ENSG00000126351	THRA	thyroid hormone receptor alpha [Source:HGNC Symbol;Acc:HGNC:11796]	0.485274	-1.04313	1.63233e-57	7.68765e-56	yes	down	22.7875	24.86	22.84	22.66	20.79	12.25	10.76	9.99	11.38	14.4	11.756
ENSG00000126353	CCR7	C-C motif chemokine receptor 7 [Source:HGNC Symbol;Acc:HGNC:1608]	2.39059	1.25737	0.0011397	0.00353462	yes	up	0.4625	0.49	0.28	0.63	0.45	0.89	0.5	1.08	0.96	1.82	1.05
ENSG00000126562	WNK4	WNK lysine deficient protein kinase 4 [Source:HGNC Symbol;Acc:HGNC:14544]	2.52417	1.33581	0.00379235	0.0106025	yes	up	0.2575	0.07	0.13	0.66	0.17	0.18	0.49	0.3	0.67	0.74	0.476
ENSG00000126709	IFI6	interferon alpha inducible protein 6 [Source:HGNC Symbol;Acc:HGNC:4054]	2.19879	1.13671	5.12657e-17	5.58905e-16	yes	up	36.595	43.78	31.66	32.71	38.23	80.28	67.61	66.84	68.04	108.3	78.214
ENSG00000126787	DLGAP5	DLG associated protein 5 [Source:HGNC Symbol;Acc:HGNC:16864]	0.222725	-2.16666	4.65455e-230	1.74978e-227	yes	down	63.0675	59.63	69.07	63.24	60.33	13.8	14.05	13.89	13.85	11.98	13.514
ENSG00000126861	OMG	oligodendrocyte myelin glycoprotein [Source:HGNC Symbol;Acc:HGNC:8135]	7.05642	2.81894	8.03812e-37	2.08654e-35	yes	up	1.9375	2.56	2.18	1.86	1.15	15.34	16.9	17.85	14.53	12.91	15.506
ENSG00000126950	TMEM35A	transmembrane protein 35A [Source:HGNC Symbol;Acc:HGNC:25864]	2.01321	1.00949	7.50654e-31	1.56308e-29	yes	up	8.0075	8.88	8.02	8.07	7.06	14.43	16.14	16.57	15.51	15.42	15.614
ENSG00000127129	EDN2	endothelin 2 [Source:HGNC Symbol;Acc:HGNC:3177]	5.8086	2.53819	0.000984645	0.00308464	yes	up	0.11	0.07	0	0.25	0.12	0.72	0.37	0.84	0.93	0.29	0.63
ENSG00000127241	MASP1	mannan binding lectin serine peptidase 1 [Source:HGNC Symbol;Acc:HGNC:6901]	3.10906	1.63648	0.0161953	0.0391528	yes	up	0.05	0.06	0.02	0.1	0.02	0.82	0.36	0.18	0.4	0.54	0.46
ENSG00000127423	AUNIP	aurora kinase A and ninein interacting protein [Source:HGNC Symbol;Acc:HGNC:28363]	0.455328	-1.13502	1.24381e-05	5.26219e-05	yes	down	1.6775	1.91	1.61	1.53	1.66	0.64	0.64	1.23	0.63	0.73	0.774
ENSG00000127483	HP1BP3	heterochromatin protein 1 binding protein 3 [Source:HGNC Symbol;Acc:HGNC:24973]	0.403881	-1.308	6.14688e-134	9.58549e-132	yes	down	144.25	145.89	151.77	145.01	134.33	55.86	56.47	55.34	59.33	70.04	59.408
ENSG00000127528	KLF2	Kruppel like factor 2 [Source:HGNC Symbol;Acc:HGNC:6347]	3.32483	1.73328	2.2978e-10	1.56649e-09	yes	up	46.315	74.84	39.3	33.45	37.67	159.44	115.51	160.47	169.15	256.49	172.212
ENSG00000127564	PKMYT1	protein kinase, membrane associated tyrosine/threonine 1 [Source:HGNC Symbol;Acc:HGNC:29650]	0.404536	-1.30566	1.04402e-16	1.11454e-15	yes	down	9.9125	9.55	9.74	9.91	10.45	5.59	2.92	4.72	3.22	4.01	4.092
ENSG00000127586	CHTF18	chromosome transmission fidelity factor 18 [Source:HGNC Symbol;Acc:HGNC:18435]	0.425092	-1.23415	6.86616e-34	1.60251e-32	yes	down	29.6	30.66	29.85	29.46	28.43	10.15	12.2	14.95	16.24	11.09	12.926
ENSG00000127863	TNFRSF19	TNF receptor superfamily member 19 [Source:HGNC Symbol;Acc:HGNC:11915]	2.46416	1.3011	2.36535e-09	1.47849e-08	yes	up	0.7475	1.14	0.76	0.54	0.55	1.44	2.11	1.71	1.62	2.04	1.784
ENSG00000127951	FGL2	fibrinogen like 2 [Source:HGNC Symbol;Acc:HGNC:3696]	61.5767	5.94431	5.46353e-08	2.98671e-07	yes	up	0.0025	0	0	0	0.01	0.34	0.56	0.29	0.23	0.18	0.32
ENSG00000128165	ADM2	adrenomedullin 2 [Source:HGNC Symbol;Acc:HGNC:28898]	3.4858	1.80149	5.75538e-07	2.84019e-06	yes	up	0.19	0.17	0.09	0.2	0.3	0.97	0.59	0.63	0.61	0.46	0.652
ENSG00000128242	GAL3ST1	galactose-3-O-sulfotransferase 1 [Source:HGNC Symbol;Acc:HGNC:24240]	4.97343	2.31424	0.000312723	0.0010677	yes	up	0.305	0.65	0	0.24	0.33	0.38	0.86	0.45	0.54	1.69	0.784
ENSG00000128266	GNAZ	G protein subunit alpha z [Source:HGNC Symbol;Acc:HGNC:4395]	2.0357	1.02552	3.24957e-08	1.80692e-07	yes	up	1.16	1.24	1.16	0.94	1.3	2.32	2.25	1.9	1.77	2.76	2.2
ENSG00000128285	MCHR1	melanin concentrating hormone receptor 1 [Source:HGNC Symbol;Acc:HGNC:4479]	6.76811	2.75875	5.04481e-06	2.23398e-05	yes	up	0.0675	0.05	0.05	0.13	0.04	0.71	0.48	0.42	0.84	0.37	0.564
ENSG00000128298	BAIAP2L2	BAI1 associated protein 2 like 2 [Source:HGNC Symbol;Acc:HGNC:26203]	2.65159	1.40686	1.50764e-12	1.22544e-11	yes	up	1.49	1.85	1.31	1.63	1.17	3.28	4.48	3.79	3.06	4.34	3.79
ENSG00000128342	LIF	LIF, interleukin 6 family cytokine [Source:HGNC Symbol;Acc:HGNC:6596]	4.53039	2.17963	5.7351e-16	5.82137e-15	yes	up	0.625	0.46	0.4	0.89	0.75	1.49	3.24	2.29	1.89	1.94	2.17
ENSG00000128482	RNF112	ring finger protein 112 [Source:HGNC Symbol;Acc:HGNC:12968]	3.47365	1.79645	1.6448e-27	3.01098e-26	yes	up	1.9325	2.64	1.89	2.03	1.17	5.98	3.46	4.2	3.78	5.62	4.608
ENSG00000128510	CPA4	carboxypeptidase A4 [Source:HGNC Symbol;Acc:HGNC:15740]	22.6668	4.50251	3.3523e-16	3.46623e-15	yes	up	0.2625	0.11	0.21	0.51	0.22	2	1.31	2.25	2.39	1.97	1.984
ENSG00000128567	PODXL	podocalyxin like [Source:HGNC Symbol;Acc:HGNC:9171]	2.35161	1.23365	5.61867e-138	9.24095e-136	yes	up	73.64	79.11	71.98	75.02	68.45	158.2	171.09	158.03	167.1	186.86	168.256
ENSG00000128590	DNAJB9	DnaJ heat shock protein family (Hsp40) member B9 [Source:HGNC Symbol;Acc:HGNC:6968]	2.20639	1.14169	6.28198e-27	1.12648e-25	yes	up	12.23	15.22	10.88	11.36	11.46	24.74	24.64	28.72	22.93	29.03	26.012
ENSG00000128655	PDE11A	phosphodiesterase 11A [Source:HGNC Symbol;Acc:HGNC:8773]	13.8584	3.79268	2.38246e-08	1.34501e-07	yes	up	0.0475	0	0.13	0.05	0.01	0.2	0.17	0.28	0.21	0.24	0.22
ENSG00000128683	GAD1	glutamate decarboxylase 1 [Source:HGNC Symbol;Acc:HGNC:4092]	3.80408	1.92755	0.000854264	0.00270184	yes	up	0.1425	0.18	0.12	0.17	0.1	0.72	0.26	0.91	0.55	0.43	0.574
ENSG00000128833	MYO5C	myosin VC [Source:HGNC Symbol;Acc:HGNC:7604]	0.440319	-1.18338	1.6086e-39	4.59488e-38	yes	down	8.6675	9.66	8.85	8.62	7.54	3.9	4.02	3.45	3.46	4.94	3.954
ENSG00000128917	DLL4	delta like canonical Notch ligand 4 [Source:HGNC Symbol;Acc:HGNC:2910]	0.323026	-1.63028	5.74209e-48	2.1899e-46	yes	down	27.3625	31.58	27.96	23.66	26.25	7.4	7.47	8.13	7.71	11.39	8.42
ENSG00000128944	KNSTRN	kinetochore localized astrin (SPAG5) binding protein [Source:HGNC Symbol;Acc:HGNC:30767]	0.371046	-1.43033	1.34268e-62	7.03137e-61	yes	down	46.335	43.87	45.68	47.64	48.15	18.7	16.5	16.45	16.82	13.72	16.438
ENSG00000128951	DUT	deoxyuridine triphosphatase [Source:HGNC Symbol;Acc:HGNC:3078]	0.416895	-1.26225	2.94213e-89	2.48746e-87	yes	down	72.0275	69.96	78.95	71.83	67.37	29.65	30.7	34.66	30.45	38.94	32.88
ENSG00000129195	PIMREG	PICALM interacting mitotic regulator [Source:HGNC Symbol;Acc:HGNC:25483]	0.190673	-2.39082	2.62047e-107	2.78617e-105	yes	down	31.65	29.13	34.79	32.63	30.05	5.09	5.86	7.31	5.3	5.11	5.734
ENSG00000129422	MTUS1	microtubule associated scaffold protein 1 [Source:HGNC Symbol;Acc:HGNC:29789]	0.271161	-1.88278	2.45142e-253	1.20017e-250	yes	down	313.205	331.53	320.98	304.9	295.41	80.38	87.19	74.25	77.12	94.19	82.626
ENSG00000129514	FOXA1	forkhead box A1 [Source:HGNC Symbol;Acc:HGNC:5021]	3.38385	1.75866	0.00791279	0.0206266	yes	up	0.0875	0.09	0.06	0.14	0.06	0.25	0.19	0.16	0.15	0.3	0.21
ENSG00000129521	EGLN3	egl-9 family hypoxia inducible factor 3 [Source:HGNC Symbol;Acc:HGNC:14661]	7.57589	2.92141	5.21223e-60	2.62507e-58	yes	up	0.89	0.76	1.47	0.63	0.7	4.66	5.78	4.58	5.03	6.68	5.346
ENSG00000129534	MIS18BP1	MIS18 binding protein 1 [Source:HGNC Symbol;Acc:HGNC:20190]	0.400478	-1.32021	6.29473e-107	6.62583e-105	yes	down	26.11	24.37	30.71	27.33	22.03	9.06	16.26	8.86	11.09	10.65	11.184
ENSG00000129657	SEC14L1	SEC14 like lipid binding 1 [Source:HGNC Symbol;Acc:HGNC:10698]	0.368131	-1.44171	1.95335e-256	1.02805e-253	yes	down	311.8	341.16	304.61	316.55	284.88	109.68	103.69	110.37	109.28	110.21	108.646
ENSG00000129810	SGO1	shugoshin 1 [Source:HGNC Symbol;Acc:HGNC:25088]	0.237725	-2.07264	4.47662e-58	2.14674e-56	yes	down	9.6325	9.86	10.83	8.75	9.09	1.81	2.29	2.74	2.29	2.76	2.378
ENSG00000129910	CDH15	cadherin 15 [Source:HGNC Symbol;Acc:HGNC:1754]	2.64119	1.40119	0.00802983	0.0209083	yes	up	0.1325	0.21	0.1	0.11	0.11	0.34	0.29	0.25	0.33	0.25	0.292
ENSG00000129965	INS-IGF2	INS-IGF2 readthrough [Source:HGNC Symbol;Acc:HGNC:33527]	0.376097	-1.41082	2.4302e-06	1.11315e-05	yes	down	1.59	2.08	1.64	1.04	1.6	0.44	0.71	0.66	0.22	0.88	0.582
ENSG00000129993	CBFA2T3	CBFA2/RUNX1 translocation partner 3 [Source:HGNC Symbol;Acc:HGNC:1537]	46.8644	5.55042	2.77833e-07	1.41074e-06	yes	up	0.015	0	0.06	0	0	0.41	0.9	0.3	0.74	0.59	0.588
ENSG00000130054	FAM155B	family with sequence similarity 155 member B [Source:HGNC Symbol;Acc:HGNC:30701]	13.1952	3.72194	0.0187653	0.0445977	yes	up	0	0	0	0	0	0.03	0.05	0	0.09	0.04	0.042
ENSG00000130147	SH3BP4	SH3 domain binding protein 4 [Source:HGNC Symbol;Acc:HGNC:10826]	0.495129	-1.01412	8.16462e-47	2.98405e-45	yes	down	30.86	30.7	31.61	31.66	29.47	13.9	15.32	13.81	13.64	18.64	15.062
ENSG00000130203	APOE	apolipoprotein E [Source:HGNC Symbol;Acc:HGNC:613]	2.4455	1.29013	1.05262e-18	1.26773e-17	yes	up	8.785	11.65	8.12	8.57	6.8	17.9	20.5	16.74	20.97	24.63	20.148
ENSG00000130300	PLVAP	plasmalemma vesicle associated protein [Source:HGNC Symbol;Acc:HGNC:13635]	10.0304	3.32631	2.16959e-131	3.14994e-129	yes	up	1.7625	1.49	2.11	1.75	1.7	14.01	15.93	12.97	13.7	15.46	14.414
ENSG00000130477	UNC13A	unc-13 homolog A [Source:HGNC Symbol;Acc:HGNC:23150]	12.3637	3.62804	3.22295e-11	2.36657e-10	yes	up	0.0175	0.04	0.01	0.02	0	0.2	0.57	0.15	0.38	0.32	0.324
ENSG00000130513	GDF15	growth differentiation factor 15 [Source:HGNC Symbol;Acc:HGNC:30142]	2.72491	1.44621	9.2243e-37	2.3915e-35	yes	up	481.025	559.43	423.34	474.21	467.12	1330.25	1213.87	1397.57	1315.19	1070.33	1265.44
ENSG00000130649	CYP2E1	cytochrome P450 family 2 subfamily E member 1 [Source:HGNC Symbol;Acc:HGNC:2631]	2.28218	1.19041	0.000854247	0.00270184	yes	up	0.6675	0.27	0.89	1	0.51	1.21	2.05	1.04	1.22	1.62	1.428
ENSG00000130702	LAMA5	laminin subunit alpha 5 [Source:HGNC Symbol;Acc:HGNC:6485]	2.31532	1.21121	6.32092e-96	5.66247e-94	yes	up	124.748	122.28	135.81	122.73	118.17	245.62	245.01	237.55	263.85	273.65	253.136
ENSG00000130755	GMFG	glia maturation factor gamma [Source:HGNC Symbol;Acc:HGNC:4374]	0.297656	-1.74828	8.98891e-41	2.67659e-39	yes	down	80.065	86.53	78.52	75.19	80.02	27.88	22.64	18.83	16.87	28.93	23.03
ENSG00000130766	SESN2	sestrin 2 [Source:HGNC Symbol;Acc:HGNC:20746]	2.33038	1.22057	8.10377e-55	3.62209e-53	yes	up	11.6225	11.55	11.28	11.62	12.04	27.93	26.06	26.92	27.77	22.36	26.208
ENSG00000130940	CASZ1	castor zinc finger 1 [Source:HGNC Symbol;Acc:HGNC:26002]	2.2929	1.19717	9.53975e-11	6.73477e-10	yes	up	0.75	0.85	0.7	0.86	0.59	1.88	1.67	3.09	1.97	1	1.922
ENSG00000131094	C1QL1	complement C1q like 1 [Source:HGNC Symbol;Acc:HGNC:24182]	2.63758	1.39922	0.0169008	0.040681	yes	up	0.19	0.16	0.11	0.35	0.14	0.7	0.48	0.37	0.52	0.34	0.482
ENSG00000131153	GINS2	GINS complex subunit 2 [Source:HGNC Symbol;Acc:HGNC:24575]	0.315884	-1.66253	4.7562e-20	6.15034e-19	yes	down	4.16	3.46	4.22	4.7	4.26	1.56	1.24	1.44	0.91	1.19	1.268
ENSG00000131351	HAUS8	HAUS augmin like complex subunit 8 [Source:HGNC Symbol;Acc:HGNC:30532]	0.481784	-1.05354	5.69964e-14	5.09507e-13	yes	down	10.5125	9.52	10.09	11.1	11.34	5.08	4.91	6.88	4.15	4.3	5.064
ENSG00000131386	GALNT15	polypeptide N-acetylgalactosaminyltransferase 15 [Source:HGNC Symbol;Acc:HGNC:21531]	0.0536764	-4.21957	2.7726e-150	5.07554e-148	yes	down	9.095	8.88	8.43	11.79	7.28	0.81	0.46	0.34	0.77	0.62	0.6
ENSG00000131459	GFPT2	glutamine-fructose-6-phosphate transaminase 2 [Source:HGNC Symbol;Acc:HGNC:4242]	2.61198	1.38514	1.41413e-80	1.02656e-78	yes	up	9.155	9.06	8.85	9.36	9.35	22.92	21.78	22.09	21.84	26.5	23.026
ENSG00000131471	AOC3	amine oxidase, copper containing 3 [Source:HGNC Symbol;Acc:HGNC:550]	2.3116	1.20889	9.82536e-07	4.70526e-06	yes	up	0.63	0.52	0.36	1	0.64	1.66	1.16	1.55	1.38	1.42	1.434
ENSG00000131620	ANO1	anoctamin 1 [Source:HGNC Symbol;Acc:HGNC:21625]	3.5895	1.84378	0.000644785	0.00208702	yes	up	0.25	0.13	0.3	0.19	0.38	0.35	0.16	0.42	0.42	0.23	0.316
ENSG00000131747	TOP2A	DNA topoisomerase II alpha [Source:HGNC Symbol;Acc:HGNC:11989]	0.289461	-1.78856	5.88796e-245	2.52966e-242	yes	down	115.328	114.73	119.73	120.65	106.2	35.43	34.96	37.31	31.84	28.27	33.562
ENSG00000131779	PEX11B	peroxisomal biogenesis factor 11 beta [Source:HGNC Symbol;Acc:HGNC:8853]	0.479904	-1.05918	3.7339e-22	5.34735e-21	yes	down	22.96	23.36	19.14	23.21	26.13	10.13	10.35	9.5	13.05	11.98	11.002
ENSG00000131944	FAAP24	FA core complex associated protein 24 [Source:HGNC Symbol;Acc:HGNC:28467]	0.300411	-1.73499	6.11769e-10	4.02927e-09	yes	down	2.44	2.89	1.64	2.59	2.64	0.94	0.66	0.35	0.65	1.08	0.736
ENSG00000132170	PPARG	peroxisome proliferator activated receptor gamma [Source:HGNC Symbol;Acc:HGNC:9236]	3.37372	1.75434	2.67675e-30	5.43404e-29	yes	up	2.2725	2.44	2.4	2.44	1.81	8.11	7.08	6.95	7.17	6.51	7.164
ENSG00000132286	TIMM10B	translocase of inner mitochondrial membrane 10B [Source:HGNC Symbol;Acc:HGNC:4022]	0.457499	-1.12816	1.99917e-21	2.78719e-20	yes	down	8.9625	10.29	9.26	8.27	8.03	7.21	8.48	4.43	5.71	3.89	5.944
ENSG00000132359	RAP1GAP2	RAP1 GTPase activating protein 2 [Source:HGNC Symbol;Acc:HGNC:29176]	0.460328	-1.11927	0.000694694	0.00223859	yes	down	0.94	0.98	0.95	0.37	1.46	0.19	0.53	0.25	0.85	0.39	0.442
ENSG00000132464	ENAM	enamelin [Source:HGNC Symbol;Acc:HGNC:3344]	2.95662	1.56395	0.00127085	0.00390625	yes	up	0.08	0.06	0.06	0.08	0.12	0.37	0.22	0.22	0.26	0.08	0.23
ENSG00000132517	SLC52A1	solute carrier family 52 member 1 [Source:HGNC Symbol;Acc:HGNC:30225]	3.85441	1.94651	0.000517097	0.00170465	yes	up	0.14	0.19	0.1	0.03	0.24	0.56	0.48	0.79	0.67	0.2	0.54
ENSG00000132622	HSPA12B	heat shock protein family A (Hsp70) member 12B [Source:HGNC Symbol;Acc:HGNC:16193]	2.14442	1.10059	4.44934e-34	1.04657e-32	yes	up	21.1575	21.74	20.71	21.42	20.76	42.42	39.48	37.33	44.99	56.22	44.088
ENSG00000132693	CRP	C-reactive protein [Source:HGNC Symbol;Acc:HGNC:2367]	32.3264	5.01464	8.49561e-11	6.0239e-10	yes	up	0.0775	0.04	0.15	0.12	0	1.13	1.32	0.98	1.9	1.17	1.3
ENSG00000132801	ZSWIM3	zinc finger SWIM-type containing 3 [Source:HGNC Symbol;Acc:HGNC:16157]	0.447989	-1.15846	1.25502e-05	5.30321e-05	yes	down	1.6625	1.86	1.45	1.44	1.9	0.94	0.55	1.03	0.6	0.45	0.714
ENSG00000132840	BHMT2	betaine--homocysteine S-methyltransferase 2 [Source:HGNC Symbol;Acc:HGNC:1048]	2.52467	1.33609	8.98067e-12	6.88496e-11	yes	up	1.4975	0.97	2.09	1.72	1.21	2.82	3.09	3.29	4.97	2.75	3.384
ENSG00000132967	HMGB1P5	high mobility group box 1 pseudogene 5 [Source:HGNC Symbol;Acc:HGNC:4997]	0.424198	-1.23719	4.47704e-18	5.2101e-17	yes	down	43.4425	46.51	44.15	36.68	46.43	12.65	17.65	20.13	22.54	16.58	17.91
ENSG00000133083	DCLK1	doublecortin like kinase 1 [Source:HGNC Symbol;Acc:HGNC:2700]	2.4327	1.28256	1.96397e-31	4.18054e-30	yes	up	1.39	1.64	1.52	1.19	1.21	3.91	3.35	3.22	3.56	2.61	3.33
ENSG00000133101	CCNA1	cyclin A1 [Source:HGNC Symbol;Acc:HGNC:1577]	0.288691	-1.7924	2.40714e-14	2.19848e-13	yes	down	3.1275	3.85	2.78	3.26	2.62	0.92	0.9	0.93	0.87	0.72	0.868
ENSG00000133116	KL	klotho [Source:HGNC Symbol;Acc:HGNC:6344]	2.00782	1.00563	0.000710543	0.00228372	yes	up	0.205	0.23	0.21	0.24	0.14	0.37	0.42	0.52	0.36	0.43	0.42
ENSG00000133265	HSPBP1	HSPA (Hsp70) binding protein 1 [Source:HGNC Symbol;Acc:HGNC:24989]	0.490692	-1.02711	8.23184e-17	8.83266e-16	yes	down	18.2675	15.48	18.39	19	20.2	8.82	7.8	10.77	10.9	9.83	9.624
ENSG00000133315	MACROD1	MACRO domain containing 1 [Source:HGNC Symbol;Acc:HGNC:29598]	0.320387	-1.64211	5.56681e-44	1.85138e-42	yes	down	27.3925	27.59	26.49	28.7	26.79	7.37	6.75	10.11	10.5	10.67	9.08
ENSG00000133636	NTS	neurotensin [Source:HGNC Symbol;Acc:HGNC:8038]	18.8351	4.23535	0.00211123	0.00622574	yes	up	0.0175	0	0.07	0	0	0.34	0.68	0.12	0.8	0	0.388
ENSG00000133639	BTG1	BTG anti-proliferation factor 1 [Source:HGNC Symbol;Acc:HGNC:1130]	0.378033	-1.40342	8.77613e-113	1.0041e-110	yes	down	33.86	32.48	30.91	35.91	36.14	11.05	10.67	12.95	13.57	12.13	12.074
ENSG00000133640	LRRIQ1	leucine rich repeats and IQ motif containing 1 [Source:HGNC Symbol;Acc:HGNC:25708]	0.408168	-1.29276	0.00165588	0.0049828	yes	down	0.68	0.78	1.2	0.29	0.45	0.4	0.14	0.48	0.42	0.12	0.312
ENSG00000133678	TMEM254	transmembrane protein 254 [Source:HGNC Symbol;Acc:HGNC:25804]	0.480905	-1.05618	6.42225e-17	6.95479e-16	yes	down	10.505	11.1	10.44	10.54	9.94	4.56	5.89	5.59	4.55	7.03	5.524
ENSG00000133687	TMTC1	transmembrane and tetratricopeptide repeat containing 1 [Source:HGNC Symbol;Acc:HGNC:24099]	4.53533	2.18121	1.34922e-38	3.74226e-37	yes	up	0.5125	0.67	0.48	0.45	0.45	1.93	2.11	2.09	2.28	2.89	2.26
ENSG00000133710	SPINK5	serine peptidase inhibitor, Kazal type 5 [Source:HGNC Symbol;Acc:HGNC:15464]	4.26732	2.09333	6.35975e-26	1.09693e-24	yes	up	0.89	1.25	0.71	0.76	0.84	2.29	3.36	2.65	2.88	2.47	2.73
ENSG00000133863	TEX15	testis expressed 15, meiosis and synapsis associated [Source:HGNC Symbol;Acc:HGNC:11738]	2.60514	1.38136	1.70928e-13	1.48387e-12	yes	up	0.2575	0.27	0.22	0.29	0.25	0.5	1.05	0.59	0.7	0.63	0.694
ENSG00000133985	TTC9	tetratricopeptide repeat domain 9 [Source:HGNC Symbol;Acc:HGNC:20267]	2.8687	1.5204	0.000375497	0.00126378	yes	up	0.0875	0.06	0.11	0.09	0.09	0.27	0.31	0.15	0.23	0.28	0.248
ENSG00000134057	CCNB1	cyclin B1 [Source:HGNC Symbol;Acc:HGNC:1579]	0.233903	-2.09602	1.93624e-243	7.99248e-241	yes	down	126.672	113.27	135.67	131.65	126.1	29.04	28.05	28.26	28.73	28.51	28.518
ENSG00000134107	BHLHE40	basic helix-loop-helix family member e40 [Source:HGNC Symbol;Acc:HGNC:1046]	3.48653	1.80179	4.32187e-09	2.64028e-08	yes	up	16.18	19.18	17.01	14.26	14.27	41.63	39.12	76.16	39.96	78.83	55.14
ENSG00000134222	PSRC1	proline and serine rich coiled-coil 1 [Source:HGNC Symbol;Acc:HGNC:24472]	0.236991	-2.0771	5.68696e-74	3.74131e-72	yes	down	21.515	18.95	23.36	22.27	21.48	4.98	4.29	4.78	4.35	7.53	5.186
ENSG00000134259	NGF	nerve growth factor [Source:HGNC Symbol;Acc:HGNC:7808]	16.2473	4.02213	0.00297089	0.00850002	yes	up	0	0	0	0	0	0.28	0.15	0.23	0.25	0.28	0.238
ENSG00000134321	RSAD2	radical S-adenosyl methionine domain containing 2 [Source:HGNC Symbol;Acc:HGNC:30908]	4.40305	2.1385	3.67207e-07	1.84409e-06	yes	up	0.3075	0.28	0.19	0.45	0.31	0.71	1.02	0.93	0.52	2.34	1.104
ENSG00000134323	MYCN	MYCN proto-oncogene, bHLH transcription factor [Source:HGNC Symbol;Acc:HGNC:7559]	0.312696	-1.67717	5.70617e-08	3.11128e-07	yes	down	1.16	1.44	1.41	0.79	1	0.28	0.43	0.38	0.49	0.47	0.41
ENSG00000134330	IAH1	isoamyl acetate hydrolyzing esterase 1 (putative) [Source:HGNC Symbol;Acc:HGNC:27696]	0.301649	-1.72906	3.05432e-83	2.32128e-81	yes	down	44.8825	42.34	42.92	49.91	44.36	12.85	12.07	11.53	11.78	12.2	12.086
ENSG00000134376	CRB1	crumbs cell polarity complex component 1 [Source:HGNC Symbol;Acc:HGNC:2343]	3.42743	1.77713	0.0206297	0.0483304	yes	up	0.035	0.03	0.04	0.03	0.04	0.1	0.55	0.11	0.08	0.27	0.222
ENSG00000134594	RAB33A	RAB33A, member RAS oncogene family [Source:HGNC Symbol;Acc:HGNC:9773]	2.44485	1.28975	0.000148674	0.000534748	yes	up	1.7825	1.35	2.22	1.25	2.31	4.39	3.63	2.28	4.69	3.14	3.626
ENSG00000134690	CDCA8	cell division cycle associated 8 [Source:HGNC Symbol;Acc:HGNC:14629]	0.195875	-2.352	7.74587e-134	1.19026e-131	yes	down	24.04	21.87	27.11	24.06	23.12	4.65	3.98	4.56	5.25	4.35	4.558
ENSG00000134762	DSC3	desmocollin 3 [Source:HGNC Symbol;Acc:HGNC:3037]	4.01626	2.00585	1.06799e-07	5.68336e-07	yes	up	0.085	0.07	0.09	0.1	0.08	0.33	0.67	0.25	0.3	0.37	0.384
ENSG00000134817	APLNR	apelin receptor [Source:HGNC Symbol;Acc:HGNC:339]	17.0101	4.08832	3.43355e-56	1.5748e-54	yes	up	1.09	1.02	1.11	1.26	0.97	16.61	17.28	13.36	19.85	29.57	19.334
ENSG00000134853	PDGFRA	platelet derived growth factor receptor alpha [Source:HGNC Symbol;Acc:HGNC:8803]	9.00342	3.17047	3.49265e-34	8.24297e-33	yes	up	0.4775	0.21	0.31	0.95	0.44	1.2	1.53	1.58	1.47	2.17	1.59
ENSG00000135047	CTSL	cathepsin L [Source:HGNC Symbol;Acc:HGNC:2537]	3.34183	1.74064	0	0	yes	up	137.808	134.36	140.38	138.58	137.91	455.62	439.51	452.36	461.81	457.16	453.292
ENSG00000135063	FAM189A2	family with sequence similarity 189 member A2 [Source:HGNC Symbol;Acc:HGNC:24820]	2.04644	1.03312	1.28171e-23	1.9724e-22	yes	up	3.5025	3.86	3.18	3.5	3.47	6.55	7.34	5.99	7.44	7.71	7.006
ENSG00000135074	ADAM19	ADAM metallopeptidase domain 19 [Source:HGNC Symbol;Acc:HGNC:197]	2.17072	1.11817	1.22605e-17	1.38991e-16	yes	up	14.8875	16.98	14.66	14.28	13.63	26.9	32.8	27.5	30.12	41.72	31.808
ENSG00000135094	SDS	serine dehydratase [Source:HGNC Symbol;Acc:HGNC:10691]	18.3777	4.19988	0.0015794	0.00477105	yes	up	0	0	0	0	0	0.18	0.1	0.22	0.2	0.18	0.176
ENSG00000135111	TBX3	T-box 3 [Source:HGNC Symbol;Acc:HGNC:11602]	2.52536	1.33649	0.0101207	0.0257321	yes	up	0.145	0.3	0.05	0.15	0.08	0.18	0.12	0.25	0.46	0.24	0.25
ENSG00000135114	OASL	2'-5'-oligoadenylate synthetase like [Source:HGNC Symbol;Acc:HGNC:8090]	5.51988	2.46464	1.86102e-19	2.31687e-18	yes	up	0.565	0.62	0.66	0.5	0.48	2.86	3.74	2.58	2.31	5.42	3.382
ENSG00000135119	RNFT2	ring finger protein, transmembrane 2 [Source:HGNC Symbol;Acc:HGNC:25905]	0.238135	-2.07015	9.23888e-09	5.46801e-08	yes	down	1.04	1.02	0.9	1.1	1.14	0.57	0.17	0.22	0.12	0.13	0.242
ENSG00000135144	DTX1	deltex E3 ubiquitin ligase 1 [Source:HGNC Symbol;Acc:HGNC:3060]	19.7612	4.3046	0.00175444	0.00525683	yes	up	0	0	0	0	0	0.03	0.13	0.04	0.4	0.04	0.128
ENSG00000135245	HILPDA	hypoxia inducible lipid droplet associated [Source:HGNC Symbol;Acc:HGNC:28859]	2.07772	1.055	1.9402e-30	3.9502e-29	yes	up	13.51	15.16	12.33	14.76	11.79	23.48	26.17	24.78	24.72	24.18	24.666
ENSG00000135312	HTR1B	5-hydroxytryptamine receptor 1B [Source:HGNC Symbol;Acc:HGNC:5287]	0.21533	-2.21538	4.29618e-154	8.14803e-152	yes	down	29.7275	28.43	30.66	29.99	29.83	6.59	5.84	6.74	5.94	5.96	6.214
ENSG00000135333	EPHA7	EPH receptor A7 [Source:HGNC Symbol;Acc:HGNC:3390]	2.56359	1.35817	1.37554e-05	5.79156e-05	yes	up	0.155	0.16	0.12	0.1	0.24	0.33	0.52	0.33	0.27	0.4	0.37
ENSG00000135406	PRPH	peripherin [Source:HGNC Symbol;Acc:HGNC:9461]	17.9518	4.16606	0.000756546	0.00241938	yes	up	0.03	0.12	0	0	0	0.24	0.37	0.48	0.19	0.82	0.42
ENSG00000135451	TROAP	trophinin associated protein [Source:HGNC Symbol;Acc:HGNC:12327]	0.211477	-2.24143	1.20044e-125	1.61998e-123	yes	down	62.5225	58.29	65.6	70.22	55.98	18.32	19.06	19.61	20.62	11.87	17.896
ENSG00000135472	FAIM2	Fas apoptotic inhibitory molecule 2 [Source:HGNC Symbol;Acc:HGNC:17067]	10.1104	3.33777	0.00105265	0.00328058	yes	up	0.055	0.02	0.12	0.08	0	0.23	0.32	0.14	0.18	0.13	0.2
ENSG00000135476	ESPL1	extra spindle pole bodies like 1, separase [Source:HGNC Symbol;Acc:HGNC:16856]	0.27514	-1.86176	2.36885e-119	2.9684e-117	yes	down	13.8375	12.23	15.36	15.44	12.32	3.4	3.21	3.48	4.15	3.13	3.474
ENSG00000135480	KRT7	keratin 7 [Source:HGNC Symbol;Acc:HGNC:6445]	0.368864	-1.43884	8.72286e-09	5.183e-08	yes	down	5.4425	4.1	6.25	5.94	5.48	0.97	1.54	2.41	2.95	1.95	1.964
ENSG00000135519	KCNH3	potassium voltage-gated channel subfamily H member 3 [Source:HGNC Symbol;Acc:HGNC:6252]	3.47432	1.79673	0.0012195	0.00376048	yes	up	0.0825	0.17	0.06	0.07	0.03	0.12	0.45	0.33	0.37	0.32	0.318
ENSG00000135821	GLUL	glutamate-ammonia ligase [Source:HGNC Symbol;Acc:HGNC:4341]	2.08669	1.06121	8.26713e-275	5.11881e-272	yes	up	110.392	108.65	108.36	122.64	101.92	235.34	209.67	227.39	221.08	216.06	221.908
ENSG00000135919	SERPINE2	serpin family E member 2 [Source:HGNC Symbol;Acc:HGNC:8951]	2.33847	1.22557	8.84906e-59	4.30232e-57	yes	up	10.92	10.5	12.17	9.76	11.25	23.62	25.37	23.65	24.37	22.84	23.97
ENSG00000136011	STAB2	stabilin 2 [Source:HGNC Symbol;Acc:HGNC:18629]	2.62371	1.39161	7.69467e-06	3.33446e-05	yes	up	0.2075	0.1	0.1	0.36	0.27	1.22	0.57	0.32	0.28	0.2	0.518
ENSG00000136108	CKAP2	cytoskeleton associated protein 2 [Source:HGNC Symbol;Acc:HGNC:1990]	0.441822	-1.17846	5.33657e-137	8.70894e-135	yes	down	55.2	56.8	59.16	52.67	52.17	21.56	24.2	24.67	24	22.25	23.336
ENSG00000136122	BORA	bora, aurora kinase A activator [Source:HGNC Symbol;Acc:HGNC:24724]	0.427337	-1.22655	6.74395e-34	1.57573e-32	yes	down	10.3425	9.53	11.83	9.26	10.75	3.78	4.32	5.12	4.03	3.86	4.222
ENSG00000136235	GPNMB	glycoprotein nmb [Source:HGNC Symbol;Acc:HGNC:4462]	2.33327	1.22236	1.06079e-11	8.08825e-11	yes	up	2.675	2.16	3.36	2.87	2.31	3.07	6.51	4.73	4	4.72	4.606
ENSG00000136237	RAPGEF5	Rap guanine nucleotide exchange factor 5 [Source:HGNC Symbol;Acc:HGNC:16862]	3.10147	1.63295	2.00059e-147	3.50971e-145	yes	up	32.3825	39.57	31.13	31.47	27.36	88.6	100.87	90.18	89.41	107.58	95.328
ENSG00000136244	IL6	interleukin 6 [Source:HGNC Symbol;Acc:HGNC:6018]	3.21033	1.68272	1.44861e-30	2.96367e-29	yes	up	12.48	13.36	10.39	12.45	13.72	34.21	33.15	50.32	31.72	45.02	38.884
ENSG00000136247	ZDHHC4	zinc finger DHHC-type containing 4 [Source:HGNC Symbol;Acc:HGNC:18471]	0.463996	-1.10782	1.96088e-33	4.50659e-32	yes	down	31.7375	31.82	30.02	32.93	32.18	16.52	13.01	14.88	13.64	16.49	14.908
ENSG00000136286	MYO1G	myosin IG [Source:HGNC Symbol;Acc:HGNC:13880]	7.05903	2.81947	0.00832994	0.0216203	yes	up	0.0175	0.04	0.03	0	0	0.13	0.03	0.16	0.14	0.1	0.112
ENSG00000136449	MYCBPAP	MYCBP associated protein [Source:HGNC Symbol;Acc:HGNC:19677]	2.95672	1.564	6.01938e-31	1.25465e-29	yes	up	2.365	2.69	3.05	2.05	1.67	6.08	9.18	6.42	7.06	4.58	6.664
ENSG00000136492	BRIP1	BRCA1 interacting protein C-terminal helicase 1 [Source:HGNC Symbol;Acc:HGNC:20473]	0.472445	-1.08178	4.80937e-24	7.56138e-23	yes	down	3.5375	3.63	3.39	3.72	3.41	1.58	1.83	1.47	2	1.31	1.638
ENSG00000136542	GALNT5	polypeptide N-acetylgalactosaminyltransferase 5 [Source:HGNC Symbol;Acc:HGNC:4127]	9.11239	3.18783	0.0180893	0.0432106	yes	up	0.0025	0	0	0	0.01	0.02	0.01	0.03	0.01	0.01	0.016
ENSG00000136710	CCDC115	coiled-coil domain containing 115 [Source:HGNC Symbol;Acc:HGNC:28178]	0.415375	-1.26751	6.31816e-30	1.26797e-28	yes	down	14.84	13.29	15.7	15.61	14.76	5.59	6.24	5.89	4.92	7.28	5.984
ENSG00000136826	KLF4	Kruppel like factor 4 [Source:HGNC Symbol;Acc:HGNC:6348]	3.15912	1.65952	0.0122624	0.0305718	yes	up	14.9075	34.38	9.4	5.5	10.35	33.33	30.36	82.94	29.13	96.41	54.434
ENSG00000136861	CDK5RAP2	CDK5 regulatory subunit associated protein 2 [Source:HGNC Symbol;Acc:HGNC:18672]	0.462575	-1.11224	6.17011e-84	4.74063e-82	yes	down	18.8125	16.85	18.22	20.01	20.17	8.99	9.32	9.28	8.51	8.93	9.006
ENSG00000136883	KIF12	kinesin family member 12 [Source:HGNC Symbol;Acc:HGNC:21495]	2.99555	1.58282	8.9428e-06	3.8484e-05	yes	up	0.4125	0.35	0.61	0.27	0.42	0.92	1.12	0.92	1.52	1.37	1.17
ENSG00000136960	ENPP2	ectonucleotide pyrophosphatase/phosphodiesterase 2 [Source:HGNC Symbol;Acc:HGNC:3357]	0.325916	-1.61743	1.42528e-08	8.26358e-08	yes	down	1.555	0.96	2.34	1.48	1.44	0.29	0.64	0.45	0.4	0.62	0.48
ENSG00000136982	DSCC1	DNA replication and sister chromatid cohesion 1 [Source:HGNC Symbol;Acc:HGNC:24453]	0.430032	-1.21748	1.787e-06	8.30461e-06	yes	down	2.0775	2.1	2.62	1.96	1.63	0.68	1.4	1.09	0.74	0.59	0.9
ENSG00000136999	CCN3	cellular communication network factor 3 [Source:HGNC Symbol;Acc:HGNC:7885]	8.54797	3.09558	1.07461e-47	4.05424e-46	yes	up	1.5075	2.15	1.05	1.83	1	5.7	4.83	6.06	4.53	7.07	5.638
ENSG00000137033	IL33	interleukin 33 [Source:HGNC Symbol;Acc:HGNC:16028]	3.53041	1.81983	8.99469e-38	2.41834e-36	yes	up	26.6	32.85	26.26	22.53	24.76	80.86	87.79	79.74	88.78	115.12	90.458
ENSG00000137038	DMAC1	distal membrane arm assembly complex 1 [Source:HGNC Symbol;Acc:HGNC:30536]	0.369996	-1.43442	4.93611e-59	2.42226e-57	yes	down	22.135	20.15	21.52	23.57	23.3	7.38	9.07	7.12	6.84	9.4	7.962
ENSG00000137135	ARHGEF39	Rho guanine nucleotide exchange factor 39 [Source:HGNC Symbol;Acc:HGNC:25909]	0.271157	-1.8828	7.86139e-27	1.40491e-25	yes	down	3.8125	3.56	3.86	3.53	4.3	1.22	0.83	0.88	0.88	1.02	0.966
ENSG00000137203	TFAP2A	transcription factor AP-2 alpha [Source:HGNC Symbol;Acc:HGNC:11742]	8.38692	3.06814	0.000431272	0.00143908	yes	up	0.0825	0.2	0.05	0.08	0	0.26	0.33	0.27	0.34	0.24	0.288
ENSG00000137285	TUBB2B	tubulin beta 2B class IIb [Source:HGNC Symbol;Acc:HGNC:30829]	2.10701	1.0752	0.000298936	0.00102545	yes	up	0.6975	0.8	0.47	0.84	0.68	1.85	1.55	1.33	2.23	1.79	1.75
ENSG00000137310	TCF19	transcription factor 19 [Source:HGNC Symbol;Acc:HGNC:11629]	0.407866	-1.29383	2.22869e-32	4.91292e-31	yes	down	9.68	8.68	10.64	9.91	9.49	4.25	3.07	3.56	4.36	3.83	3.814
ENSG00000137331	IER3	immediate early response 3 [Source:HGNC Symbol;Acc:HGNC:5392]	0.497182	-1.00815	9.42363e-68	5.52608e-66	yes	down	317.54	351.55	307.25	295.33	316.03	163.51	158.67	142.56	156.45	146.94	153.626
ENSG00000137460	FHDC1	FH2 domain containing 1 [Source:HGNC Symbol;Acc:HGNC:29363]	10.7948	3.43226	7.16557e-39	2.00865e-37	yes	up	0.1475	0.12	0.08	0.13	0.26	1.5	1.47	1.23	1.48	2.04	1.544
ENSG00000137463	MGARP	mitochondria localized glutamic acid rich protein [Source:HGNC Symbol;Acc:HGNC:29969]	0.455252	-1.13526	1.13324e-52	4.80018e-51	yes	down	72.4	64.73	74.19	77.41	73.27	31.76	31.87	32.71	33.59	29.63	31.912
ENSG00000137473	TTC29	tetratricopeptide repeat domain 29 [Source:HGNC Symbol;Acc:HGNC:29936]	3.65561	1.87011	4.88923e-06	2.16782e-05	yes	up	0.2575	0.32	0.27	0.25	0.19	0.76	0.96	0.8	0.86	1.03	0.882
ENSG00000137501	SYTL2	synaptotagmin like 2 [Source:HGNC Symbol;Acc:HGNC:15585]	2.765	1.46728	1.06958e-11	8.15236e-11	yes	up	0.965	1	1.17	0.84	0.85	2.62	2.36	2.82	2.09	1.78	2.334
ENSG00000137642	SORL1	sortilin related receptor 1 [Source:HGNC Symbol;Acc:HGNC:11185]	5.72857	2.51818	8.52601e-10	5.54493e-09	yes	up	0.0675	0.09	0.06	0.02	0.1	1.14	0.32	0.29	0.22	0.25	0.444
ENSG00000137727	ARHGAP20	Rho GTPase activating protein 20 [Source:HGNC Symbol;Acc:HGNC:18357]	2.26065	1.17674	5.77472e-15	5.50088e-14	yes	up	0.84	1.04	0.91	0.75	0.66	1.87	1.79	2.02	1.81	1.58	1.814
ENSG00000137731	FXYD2	FXYD domain containing ion transport regulator 2 [Source:HGNC Symbol;Acc:HGNC:4026]	3.02767	1.59821	2.89656e-05	0.000116208	yes	up	0.925	1.09	0.97	0.97	0.67	2.93	3.34	3.8	2.04	1.98	2.818
ENSG00000137801	THBS1	thrombospondin 1 [Source:HGNC Symbol;Acc:HGNC:11785]	0.377596	-1.40509	0	0	yes	down	1655.5	1715.99	1696.03	1672.37	1537.62	558.2	576.8	590.04	560.44	637.19	584.534
ENSG00000137804	NUSAP1	nucleolar and spindle associated protein 1 [Source:HGNC Symbol;Acc:HGNC:18538]	0.336546	-1.57112	2.20857e-101	2.16255e-99	yes	down	99.225	95	99.72	104.59	97.59	28.62	38.2	28.42	28.87	24.11	29.644
ENSG00000137807	KIF23	kinesin family member 23 [Source:HGNC Symbol;Acc:HGNC:6392]	0.223297	-2.16296	2.75685e-185	7.16509e-183	yes	down	30.3775	28.22	31.59	31.59	30.11	9.51	5.7	5.62	5.99	5.87	6.538
ENSG00000137812	KNL1	kinetochore scaffold 1 [Source:HGNC Symbol;Acc:HGNC:24054]	0.255693	-1.96752	3.88097e-216	1.29686e-213	yes	down	19.8325	23.32	19.05	18.89	18.07	3.35	4.74	5.17	4.57	4.42	4.45
ENSG00000137825	ITPKA	inositol-trisphosphate 3-kinase A [Source:HGNC Symbol;Acc:HGNC:6178]	4.42946	2.14713	1.93987e-06	8.99322e-06	yes	up	0.335	0.6	0.24	0.28	0.22	1.06	1.69	1.87	1.52	0.74	1.376
ENSG00000137841	PLCB2	phospholipase C beta 2 [Source:HGNC Symbol;Acc:HGNC:9055]	3.48403	1.80076	2.52921e-19	3.12837e-18	yes	up	1.0525	0.87	1.49	1.15	0.7	3.26	4.28	2.79	3.77	3.86	3.592
ENSG00000137843	PAK6	p21 (RAC1) activated kinase 6 [Source:HGNC Symbol;Acc:HGNC:16061]	13.5505	3.76027	0.00010305	0.000380932	yes	up	0.0325	0.08	0	0.05	0	0.28	0.43	0.44	0.57	0.28	0.4
ENSG00000137959	IFI44L	interferon induced protein 44 like [Source:HGNC Symbol;Acc:HGNC:17817]	5.16416	2.36853	1.60478e-24	2.58287e-23	yes	up	2.81	3.27	2.59	2.81	2.57	7.43	10.8	6.24	8.27	15.22	9.592
ENSG00000137965	IFI44	interferon induced protein 44 [Source:HGNC Symbol;Acc:HGNC:16938]	2.4886	1.31534	3.86167e-28	7.25855e-27	yes	up	10.88	11.32	10.74	11.48	9.98	26.41	24.9	24.8	21.19	32.24	25.908
ENSG00000137975	CLCA2	chloride channel accessory 2 [Source:HGNC Symbol;Acc:HGNC:2016]	18.1821	4.18444	5.19013e-05	0.00020085	yes	up	0.0125	0	0	0.02	0.03	0.3	0.24	0.32	0.27	0.02	0.23
ENSG00000138061	CYP1B1	cytochrome P450 family 1 subfamily B member 1 [Source:HGNC Symbol;Acc:HGNC:2597]	16.1982	4.01776	1.73105e-196	5.0614e-194	yes	up	0.5475	0.47	0.73	0.53	0.46	8.49	8.22	8.32	9.36	9.58	8.794
ENSG00000138100	TRIM54	tripartite motif containing 54 [Source:HGNC Symbol;Acc:HGNC:16008]	4.42735	2.14644	0.000701933	0.00226018	yes	up	0.1725	0.16	0.31	0.15	0.07	0.6	0.6	0.3	0.42	0.25	0.434
ENSG00000138131	LOXL4	lysyl oxidase like 4 [Source:HGNC Symbol;Acc:HGNC:17171]	4.6643	2.22166	8.79457e-41	2.62243e-39	yes	up	0.9925	1.05	0.89	0.84	1.19	4.57	4.09	5.13	4.99	3.61	4.478
ENSG00000138135	CH25H	cholesterol 25-hydroxylase [Source:HGNC Symbol;Acc:HGNC:1907]	10.0324	3.3266	0.00017403	0.000619807	yes	up	0.045	0	0.14	0.04	0	0.27	0.47	0.46	0.32	0.7	0.444
ENSG00000138152	BTBD16	BTB domain containing 16 [Source:HGNC Symbol;Acc:HGNC:26340]	2.3639	1.24117	0.013068	0.0323617	yes	up	0.255	0.13	0.21	0.35	0.33	0.8	0.34	0.52	0.82	0.43	0.582
ENSG00000138160	KIF11	kinesin family member 11 [Source:HGNC Symbol;Acc:HGNC:6388]	0.247306	-2.01563	2.12201e-268	1.27636e-265	yes	down	27.7925	27.08	30.14	26.87	27.08	6.96	6.77	6.74	6.59	6.13	6.638
ENSG00000138180	CEP55	centrosomal protein 55 [Source:HGNC Symbol;Acc:HGNC:1161]	0.215471	-2.21443	5.15207e-243	2.08579e-240	yes	down	46.0325	44.58	48.59	45.26	45.7	9.51	8.94	10.56	10.07	8.95	9.606
ENSG00000138182	KIF20B	kinesin family member 20B [Source:HGNC Symbol;Acc:HGNC:7212]	0.250083	-1.99952	1.98867e-131	2.90732e-129	yes	down	9.8525	9.95	9.85	9.86	9.75	2.5	2.71	2.25	2.66	1.99	2.422
ENSG00000138271	GPR87	G protein-coupled receptor 87 [Source:HGNC Symbol;Acc:HGNC:4538]	9.56236	3.25737	0.000195589	0.000688781	yes	up	0.0575	0	0	0.14	0.09	1.19	0.45	0.53	0.49	0.23	0.578
ENSG00000138378	STAT4	signal transducer and activator of transcription 4 [Source:HGNC Symbol;Acc:HGNC:11365]	3.23972	1.69587	5.6268e-21	7.68692e-20	yes	up	1.32	1.13	1.81	1.16	1.18	4.35	4.47	3.29	4.29	3.01	3.882
ENSG00000138411	HECW2	HECT, C2 and WW domain containing E3 ubiquitin protein ligase 2 [Source:HGNC Symbol;Acc:HGNC:29853]	2.01982	1.01423	7.59795e-87	6.24813e-85	yes	up	11.7525	14.28	10.58	12.13	10.02	22.89	23.75	21.63	21.77	19.16	21.84
ENSG00000138435	CHRNA1	cholinergic receptor nicotinic alpha 1 subunit [Source:HGNC Symbol;Acc:HGNC:1955]	0.0222791	-5.48816	6.354e-18	7.31353e-17	yes	down	2.0225	1.8	2.12	2.07	2.1	0.05	0.1	0.1	0	0.06	0.062
ENSG00000138449	SLC40A1	solute carrier family 40 member 1 [Source:HGNC Symbol;Acc:HGNC:10909]	4.13759	2.04879	2.47558e-106	2.57999e-104	yes	up	12.0375	11.68	13.09	11.79	11.59	46.66	49.15	52.6	50.55	38.09	47.41
ENSG00000138587	MNS1	meiosis specific nuclear structural 1 [Source:HGNC Symbol;Acc:HGNC:29636]	0.253967	-1.97729	3.95876e-13	3.33759e-12	yes	down	2.0375	2.03	1.77	2.29	2.06	0.57	0.44	0.5	0.67	0.34	0.504
ENSG00000138623	SEMA7A	semaphorin 7A (John Milton Hagen blood group) [Source:HGNC Symbol;Acc:HGNC:10741]	3.53599	1.82212	7.89832e-22	1.11669e-20	yes	up	1.2725	0.99	1.75	1.18	1.17	3.12	3.72	2.56	3.36	4.87	3.526
ENSG00000138658	ZGRF1	zinc finger GRF-type containing 1 [Source:HGNC Symbol;Acc:HGNC:25654]	0.421766	-1.24549	1.71225e-17	1.92453e-16	yes	down	6.675	7.45	6.95	7.29	5.01	4.18	2.36	2.51	2.74	1.84	2.726
ENSG00000138670	RASGEF1B	RasGEF domain family member 1B [Source:HGNC Symbol;Acc:HGNC:24881]	4.13289	2.04715	1.04097e-15	1.04256e-14	yes	up	0.63	0.62	0.84	0.49	0.57	2.03	3.3	2.07	2.09	2.77	2.452
ENSG00000138678	GPAT3	glycerol-3-phosphate acyltransferase 3 [Source:HGNC Symbol;Acc:HGNC:28157]	2.50943	1.32736	2.02817e-20	2.67693e-19	yes	up	1.8275	1.71	1.46	1.6	2.54	4.33	3.65	4.05	5.23	4.24	4.3
ENSG00000138741	TRPC3	transient receptor potential cation channel subfamily C member 3 [Source:HGNC Symbol;Acc:HGNC:12335]	7.34182	2.87614	0.00615759	0.0164275	yes	up	0.0075	0.02	0	0	0.01	0.11	0.04	0.07	0.11	0.05	0.076
ENSG00000138764	CCNG2	cyclin G2 [Source:HGNC Symbol;Acc:HGNC:1593]	0.492696	-1.02123	2.89983e-32	6.36571e-31	yes	down	14.5675	15.29	14.97	13.45	14.56	6.36	7.15	7.47	6.85	9.63	7.492
ENSG00000138778	CENPE	centromere protein E [Source:HGNC Symbol;Acc:HGNC:1856]	0.209901	-2.25222	3.95004e-220	1.36322e-217	yes	down	11.8075	10.86	12.86	11.52	11.99	2.28	2.46	2.12	2.49	2.53	2.376
ENSG00000138798	EGF	epidermal growth factor [Source:HGNC Symbol;Acc:HGNC:3229]	3.43914	1.78205	0.00201354	0.00596441	yes	up	0.1375	0.33	0.02	0.08	0.12	0.23	0.18	0.2	0.19	0.64	0.288
ENSG00000139132	FGD4	FYVE, RhoGEF and PH domain containing 4 [Source:HGNC Symbol;Acc:HGNC:19125]	0.447889	-1.15879	1.01505e-39	2.92723e-38	yes	down	6.0775	7.2	5.93	6.09	5.09	3	2.54	2.64	2.82	2.66	2.732
ENSG00000139209	SLC38A4	solute carrier family 38 member 4 [Source:HGNC Symbol;Acc:HGNC:14679]	0.254992	-1.97148	0.00902804	0.0232568	yes	down	0.205	0.21	0.41	0.14	0.06	0.02	0.03	0.24	0.04	0.04	0.074
ENSG00000139354	GAS2L3	growth arrest specific 2 like 3 [Source:HGNC Symbol;Acc:HGNC:27475]	0.387454	-1.3679	1.48738e-127	2.04655e-125	yes	down	21.6025	22.38	21.81	22.99	19.23	7.93	8.47	9.36	7.14	8.81	8.342
ENSG00000139438	FAM222A	family with sequence similarity 222 member A [Source:HGNC Symbol;Acc:HGNC:25915]	4.03829	2.01374	0.0009713	0.0030451	yes	up	0.07	0.11	0.04	0.08	0.05	0.27	0.3	0.17	0.19	0.32	0.25
ENSG00000139549	DHH	desert hedgehog signaling molecule [Source:HGNC Symbol;Acc:HGNC:2865]	2.43885	1.2862	2.31179e-14	2.11416e-13	yes	up	0.69	0.71	0.76	0.66	0.63	1.47	1.46	1.53	1.73	1.99	1.636
ENSG00000139618	BRCA2	BRCA2, DNA repair associated [Source:HGNC Symbol;Acc:HGNC:1101]	0.383238	-1.38369	1.47412e-41	4.53701e-40	yes	down	3.795	2.7	2.4	5.45	4.63	1.48	1.37	0.58	1.8	2.07	1.46
ENSG00000139734	DIAPH3	diaphanous related formin 3 [Source:HGNC Symbol;Acc:HGNC:15480]	0.432443	-1.20942	4.26181e-96	3.85063e-94	yes	down	17.935	17.72	18.09	18.17	17.76	8.34	7.02	7.07	7.52	8.12	7.614
ENSG00000139835	GRTP1	growth hormone regulated TBC protein 1 [Source:HGNC Symbol;Acc:HGNC:20310]	2.29466	1.19828	0.00154735	0.00468162	yes	up	0.545	0.63	0.58	0.29	0.68	1.29	1.3	1.88	1.76	0.54	1.354
ENSG00000139865	TTC6	tetratricopeptide repeat domain 6 [Source:HGNC Symbol;Acc:HGNC:19739]	4.42158	2.14456	0.00849058	0.0220046	yes	up	0.0175	0	0.02	0.02	0.03	0.06	0.12	1.26	0.12	0.6	0.432
ENSG00000139926	FRMD6	FERM domain containing 6 [Source:HGNC Symbol;Acc:HGNC:19839]	0.499399	-1.00174	3.22323e-106	3.34263e-104	yes	down	33.755	33.94	33.32	36.57	31.19	15.93	17.09	14.22	15.23	15.35	15.564
ENSG00000139970	RTN1	reticulon 1 [Source:HGNC Symbol;Acc:HGNC:10467]	9.44894	3.24015	0.00923254	0.0237202	yes	up	0.0175	0	0.07	0	0	0.16	0.35	0.07	0.2	0.09	0.174
ENSG00000140044	JDP2	Jun dimerization protein 2 [Source:HGNC Symbol;Acc:HGNC:17546]	3.48797	1.80239	2.00467e-14	1.83888e-13	yes	up	1.0975	1.08	1.3	1.41	0.6	4.16	4.37	2.97	4.35	3.71	3.912
ENSG00000140057	AK7	adenylate kinase 7 [Source:HGNC Symbol;Acc:HGNC:20091]	2.56907	1.36125	2.8123e-12	2.23497e-11	yes	up	1.085	1.66	1.02	0.94	0.72	2.4	2.26	2.89	2.2	2.96	2.542
ENSG00000140279	DUOX2	dual oxidase 2 [Source:HGNC Symbol;Acc:HGNC:13273]	3.00062	1.58526	0.0207469	0.0485616	yes	up	0.0325	0.03	0.03	0.06	0.01	0.1	0.2	0.08	0.07	0.03	0.096
ENSG00000140368	PSTPIP1	proline-serine-threonine phosphatase interacting protein 1 [Source:HGNC Symbol;Acc:HGNC:9580]	8.70028	3.12106	0.000468659	0.00155398	yes	up	0.105	0.09	0	0.18	0.15	0.6	0.98	1.5	0.64	0.48	0.84
ENSG00000140379	BCL2A1	BCL2 related protein A1 [Source:HGNC Symbol;Acc:HGNC:991]	2.16334	1.11326	1.99122e-07	1.02844e-06	yes	up	4.0375	4.76	4.5	3.28	3.61	8.41	6.59	9.19	9.33	8.33	8.37
ENSG00000140406	TLNRD1	talin rod domain containing 1 [Source:HGNC Symbol;Acc:HGNC:13519]	2.4672	1.30288	9.18692e-85	7.29822e-83	yes	up	16.17	17.43	16.01	14.99	16.25	38.01	35.77	34.56	41.63	43.33	38.66
ENSG00000140451	PIF1	PIF1 5'-to-3' DNA helicase [Source:HGNC Symbol;Acc:HGNC:26220]	0.205934	-2.27975	2.95112e-69	1.81658e-67	yes	down	19.845	14.25	19.79	27.07	18.27	3.58	3.4	2.97	3.13	7.35	4.086
ENSG00000140488	CELF6	CUGBP Elav-like family member 6 [Source:HGNC Symbol;Acc:HGNC:14059]	2.6272	1.39353	0.0183307	0.043698	yes	up	0.135	0.28	0.09	0.17	0	0.34	0.18	0.47	0.26	0.36	0.322
ENSG00000140525	FANCI	FA complementation group I [Source:HGNC Symbol;Acc:HGNC:25568]	0.494292	-1.01656	9.70391e-47	3.5405e-45	yes	down	32.255	28.97	32.74	34.22	33.09	18.9	11.88	18.45	10.76	16.01	15.2
ENSG00000140534	TICRR	TOPBP1 interacting checkpoint and replication regulator [Source:HGNC Symbol;Acc:HGNC:28704]	0.371883	-1.42708	7.32986e-41	2.19499e-39	yes	down	4.4475	4.84	4.85	3.92	4.18	1.81	1.76	1.52	2.05	2.2	1.868
ENSG00000140557	ST8SIA2	ST8 alpha-N-acetyl-neuraminide alpha-2,8-sialyltransferase 2 [Source:HGNC Symbol;Acc:HGNC:10870]	2.65596	1.40923	3.59722e-06	1.6209e-05	yes	up	0.5975	0.76	0.39	0.67	0.57	1.4	1.09	1.16	1.3	0.71	1.132
ENSG00000140678	ITGAX	integrin subunit alpha X [Source:HGNC Symbol;Acc:HGNC:6152]	2.68755	1.42629	3.24494e-15	3.16116e-14	yes	up	0.8825	0.6	1.01	0.88	1.04	3.15	2.57	2.18	2.14	2.43	2.494
ENSG00000140873	ADAMTS18	ADAM metallopeptidase with thrombospondin type 1 motif 18 [Source:HGNC Symbol;Acc:HGNC:17110]	4.46116	2.15742	1.82132e-210	5.89885e-208	yes	up	10.1	11.99	9.47	9.86	9.08	39.38	43.26	42.27	42.88	52.94	44.146
ENSG00000140937	CDH11	cadherin 11 [Source:HGNC Symbol;Acc:HGNC:1750]	3.26653	1.70776	6.46429e-222	2.34631e-219	yes	up	14.715	19.54	14.43	12.78	12.11	41.49	42.97	42.88	37.9	37.69	40.586
ENSG00000140961	OSGIN1	oxidative stress induced growth inhibitor 1 [Source:HGNC Symbol;Acc:HGNC:30093]	2.47613	1.30809	1.4406e-49	5.63707e-48	yes	up	8.4475	9.58	8.17	7.44	8.6	19.32	19.85	18.48	19.81	18.18	19.128
ENSG00000141232	TOB1	transducer of ERBB2, 1 [Source:HGNC Symbol;Acc:HGNC:11979]	2.08905	1.06285	1.35341e-31	2.90141e-30	yes	up	10.655	12.16	9.6	9.8	11.06	21.22	19.31	23.44	21.01	22.73	21.542
ENSG00000141314	RHBDL3	rhomboid like 3 [Source:HGNC Symbol;Acc:HGNC:16502]	16.2917	4.02606	0.0051372	0.0139312	yes	up	0	0	0	0	0	0.09	0.01	0.18	0.07	0.08	0.086
ENSG00000141338	ABCA8	ATP binding cassette subfamily A member 8 [Source:HGNC Symbol;Acc:HGNC:38]	0.493609	-1.01856	6.09778e-14	5.44174e-13	yes	down	4.0475	4.78	4.65	3.26	3.5	1.64	2.31	1.41	1.44	1.85	1.73
ENSG00000141433	ADCYAP1	adenylate cyclase activating polypeptide 1 [Source:HGNC Symbol;Acc:HGNC:241]	15.3237	3.93769	0.0046722	0.0127756	yes	up	0	0	0	0	0	0.07	0.08	0.04	0.08	0.45	0.144
ENSG00000141449	GREB1L	GREB1 like retinoic acid receptor coactivator [Source:HGNC Symbol;Acc:HGNC:31042]	2.08045	1.05689	2.02102e-23	3.08084e-22	yes	up	2.0075	2.35	1.81	1.98	1.89	3.98	4.32	2.88	3.76	3.58	3.704
ENSG00000141469	SLC14A1	solute carrier family 14 member 1 (Kidd blood group) [Source:HGNC Symbol;Acc:HGNC:10918]	26.4893	4.72734	1.13274e-13	9.94015e-13	yes	up	0.03	0.03	0.04	0.03	0.02	2.6	1.63	1.54	1.74	2.67	2.036
ENSG00000141668	CBLN2	cerebellin 2 precursor [Source:HGNC Symbol;Acc:HGNC:1544]	26.2942	4.71667	5.71072e-05	0.000219761	yes	up	0.0575	0	0	0.23	0	0.29	0.11	0.32	0.17	0.33	0.244
ENSG00000141750	STAC2	SH3 and cysteine rich domain 2 [Source:HGNC Symbol;Acc:HGNC:23990]	8.93603	3.15963	0.0102499	0.0260229	yes	up	0.0125	0	0.02	0	0.03	0.05	0.06	0.12	0.08	0.21	0.104
ENSG00000141837	CACNA1A	calcium voltage-gated channel subunit alpha1 A [Source:HGNC Symbol;Acc:HGNC:1388]	2.16461	1.1141	0.00532454	0.0143948	yes	up	0.19	0.24	0.09	0.2	0.23	0.81	0.62	0.76	0.52	0.64	0.67
ENSG00000142233	NTN5	netrin 5 [Source:HGNC Symbol;Acc:HGNC:25208]	4.18287	2.06449	3.30039e-05	0.000131143	yes	up	0.235	0.29	0.23	0.29	0.13	1.07	1.2	0.4	0.44	0.72	0.766
ENSG00000142405	NLRP12	NLR family pyrin domain containing 12 [Source:HGNC Symbol;Acc:HGNC:22938]	0.270095	-1.88846	0.00159276	0.00480797	yes	down	0.2075	0.15	0.23	0.28	0.17	0.06	0.12	0.09	0.02	0.05	0.068
ENSG00000142621	FHAD1	forkhead associated phosphopeptide binding domain 1 [Source:HGNC Symbol;Acc:HGNC:29408]	3.35319	1.74554	7.55554e-06	3.27755e-05	yes	up	0.31	0.08	0.7	0.21	0.25	0.38	0.62	1.15	0.47	0.76	0.676
ENSG00000142623	PADI1	peptidyl arginine deiminase 1 [Source:HGNC Symbol;Acc:HGNC:18367]	76.7853	6.26276	5.73623e-09	3.47009e-08	yes	up	0.0075	0	0	0.03	0	0.47	0.71	0.5	0.54	0.38	0.52
ENSG00000142661	MYOM3	myomesin 3 [Source:HGNC Symbol;Acc:HGNC:26679]	8.139	3.02485	2.23414e-19	2.76991e-18	yes	up	0.105	0.13	0.11	0.11	0.07	0.84	1.03	0.65	0.92	1.04	0.896
ENSG00000142731	PLK4	polo like kinase 4 [Source:HGNC Symbol;Acc:HGNC:11397]	0.256894	-1.96075	1.75815e-96	1.59537e-94	yes	down	13.7025	14.02	13.94	13.37	13.48	3.82	3.09	3.58	3.48	3.08	3.41
ENSG00000142765	SYTL1	synaptotagmin like 1 [Source:HGNC Symbol;Acc:HGNC:15584]	5.55524	2.47385	9.63692e-11	6.79881e-10	yes	up	0.2325	0.16	0.26	0.28	0.23	1.31	1.06	2.09	1.54	1.12	1.424
ENSG00000142871	CCN1	cellular communication network factor 1 [Source:HGNC Symbol;Acc:HGNC:2654]	0.436431	-1.19618	2.33539e-07	1.19765e-06	yes	down	505.267	572.13	486.45	478.45	484.04	182.86	149.67	317.34	184.64	238.8	214.662
ENSG00000142945	KIF2C	kinesin family member 2C [Source:HGNC Symbol;Acc:HGNC:6393]	0.177021	-2.498	4.96691e-287	3.60563e-284	yes	down	50.1775	47.72	52.29	50.42	50.28	8.69	8.32	9.46	8.23	7.84	8.508
ENSG00000143217	NECTIN4	nectin cell adhesion molecule 4 [Source:HGNC Symbol;Acc:HGNC:19688]	10.6941	3.41874	1.94729e-12	1.57006e-11	yes	up	0.14	0.12	0.04	0.3	0.1	1.57	1.18	1.03	1.24	0.4	1.084
ENSG00000143226	FCGR2A	Fc fragment of IgG receptor IIa [Source:HGNC Symbol;Acc:HGNC:3616]	2.128	1.0895	0.00962175	0.0246068	yes	up	1.7	1.83	0.13	4.24	0.6	1.49	1.54	1.58	0.66	1.47	1.348
ENSG00000143228	NUF2	NDC80 kinetochore complex component NUF2 [Source:HGNC Symbol;Acc:HGNC:14621]	0.200368	-2.31928	1.16562e-151	2.17156e-149	yes	down	37.485	33.2	41.97	36.67	38.1	6.53	7.28	7.31	7.55	8.01	7.336
ENSG00000143257	NR1I3	nuclear receptor subfamily 1 group I member 3 [Source:HGNC Symbol;Acc:HGNC:7969]	2.06945	1.04925	0.0211848	0.0494757	yes	up	0.695	0.47	1.25	0.74	0.32	1.71	1.49	1.47	1.49	0.74	1.38
ENSG00000143320	CRABP2	cellular retinoic acid binding protein 2 [Source:HGNC Symbol;Acc:HGNC:2339]	2.54682	1.3487	8.91666e-06	3.83794e-05	yes	up	1.47	2.17	0.86	1.79	1.06	2.95	2.94	2.66	3.35	3.57	3.094
ENSG00000143321	HDGF	heparin binding growth factor [Source:HGNC Symbol;Acc:HGNC:4856]	0.324621	-1.62317	6.38796e-249	2.92346e-246	yes	down	215.305	207.11	218.51	217.4	218.2	61.8	65.06	61.55	66.93	79.54	66.976
ENSG00000143333	RGS16	regulator of G protein signaling 16 [Source:HGNC Symbol;Acc:HGNC:9997]	21.2666	4.41052	7.86805e-21	1.06863e-19	yes	up	0.09	0.22	0.06	0.03	0.05	1.56	1.71	2.25	2.07	1.61	1.84
ENSG00000143369	ECM1	extracellular matrix protein 1 [Source:HGNC Symbol;Acc:HGNC:3153]	2.33615	1.22413	6.79579e-60	3.40631e-58	yes	up	10.51	11.18	10.36	9.99	10.51	22.69	26.56	22.17	23.83	23.72	23.794
ENSG00000143375	CGN	cingulin [Source:HGNC Symbol;Acc:HGNC:17429]	2.49183	1.3172	8.42808e-24	1.3075e-22	yes	up	1.835	1.45	2.34	1.8	1.75	4.78	3.98	4.76	3.74	3.33	4.118
ENSG00000143382	ADAMTSL4	ADAMTS like 4 [Source:HGNC Symbol;Acc:HGNC:19706]	2.80518	1.48809	6.37232e-38	1.72429e-36	yes	up	8.595	8.87	7.86	9.97	7.68	18.18	21.1	18.04	21.78	26.34	21.088
ENSG00000143499	SMYD2	SET and MYND domain containing 2 [Source:HGNC Symbol;Acc:HGNC:20982]	0.455282	-1.13517	3.2533e-19	3.99583e-18	yes	down	11.425	10.9	13.15	10.91	10.74	5.84	4.28	5.33	4.85	3.72	4.804
ENSG00000143786	CNIH3	cornichon family AMPA receptor auxiliary protein 3 [Source:HGNC Symbol;Acc:HGNC:26802]	2.04015	1.02868	0.0166373	0.040111	yes	up	0.715	0.52	0.76	1.29	0.29	0.99	0.95	1.11	0.48	1.23	0.952
ENSG00000143847	PPFIA4	PTPRF interacting protein alpha 4 [Source:HGNC Symbol;Acc:HGNC:9248]	2.17467	1.12079	3.72241e-08	2.0595e-07	yes	up	1.015	1.76	0.52	1.06	0.72	1.12	1.06	1.25	1.4	2.47	1.46
ENSG00000143851	PTPN7	protein tyrosine phosphatase, non-receptor type 7 [Source:HGNC Symbol;Acc:HGNC:9659]	0.236805	-2.07823	6.78521e-12	5.23999e-11	yes	down	1.935	1.47	2.34	1.93	2	1.16	0.32	0.54	0.48	0.22	0.544
ENSG00000143878	RHOB	ras homolog family member B [Source:HGNC Symbol;Acc:HGNC:668]	0.384399	-1.37932	1.68441e-20	2.23582e-19	yes	down	354.055	412.94	340.2	335.88	327.2	123.96	108.66	124.92	124.73	177.16	131.886
ENSG00000144063	MALL	mal, T cell differentiation protein like [Source:HGNC Symbol;Acc:HGNC:6818]	2.19296	1.13288	2.88105e-69	1.77865e-67	yes	up	45.1525	44.35	48.02	43.76	44.48	93.65	86.75	89.98	96.26	113.56	96.04
ENSG00000144214	LYG1	lysozyme g1 [Source:HGNC Symbol;Acc:HGNC:27014]	2.09259	1.06529	0.00152242	0.00461175	yes	up	1.175	0.87	1.41	1.3	1.12	2.42	2.51	3.1	1.73	1.86	2.324
ENSG00000144278	GALNT13	polypeptide N-acetylgalactosaminyltransferase 13 [Source:HGNC Symbol;Acc:HGNC:23242]	2.58221	1.36861	0.0001904	0.00067238	yes	up	0.4325	0.79	0.27	0.49	0.18	0.64	0.35	0.7	0.52	0.23	0.488
ENSG00000144285	SCN1A	sodium voltage-gated channel alpha subunit 1 [Source:HGNC Symbol;Acc:HGNC:10585]	76.9627	6.26609	4.19293e-09	2.56598e-08	yes	up	0.0025	0	0	0	0.01	0.3	0.17	0.18	0.6	0.49	0.348
ENSG00000144395	CCDC150	coiled-coil domain containing 150 [Source:HGNC Symbol;Acc:HGNC:26834]	0.418136	-1.25796	1.90807e-19	2.37404e-18	yes	down	6.735	6.61	6.61	5.93	7.79	3.81	3.07	3.25	2.48	3.07	3.136
ENSG00000144452	ABCA12	ATP binding cassette subfamily A member 12 [Source:HGNC Symbol;Acc:HGNC:14637]	34.0263	5.08858	5.47149e-05	0.000211118	yes	up	0	0	0	0	0	0.05	0.04	0.07	0.04	0.01	0.042
ENSG00000144554	FANCD2	FA complementation group D2 [Source:HGNC Symbol;Acc:HGNC:3585]	0.387356	-1.36827	7.45846e-60	3.72075e-58	yes	down	20.76	17.17	26.35	19.06	20.46	5.72	5.77	6.98	10.9	8.11	7.496
ENSG00000144596	GRIP2	glutamate receptor interacting protein 2 [Source:HGNC Symbol;Acc:HGNC:23841]	25.613	4.67881	8.04271e-11	5.71238e-10	yes	up	0.025	0.06	0.02	0.02	0	0.36	0.51	0.28	0.45	0.17	0.354
ENSG00000144724	PTPRG	protein tyrosine phosphatase, receptor type G [Source:HGNC Symbol;Acc:HGNC:9671]	2.15297	1.10633	2.26719e-66	1.28649e-64	yes	up	6.3175	7.04	6.11	6.49	5.63	13.32	14.83	12.04	13.89	15.02	13.82
ENSG00000144749	LRIG1	leucine rich repeats and immunoglobulin like domains 1 [Source:HGNC Symbol;Acc:HGNC:17360]	0.458456	-1.12514	4.22085e-90	3.59747e-88	yes	down	31.5325	33.91	32.43	31.08	28.71	12.9	15.12	14.01	11.22	14.22	13.494
ENSG00000144824	PHLDB2	pleckstrin homology like domain family B member 2 [Source:HGNC Symbol;Acc:HGNC:29573]	0.424089	-1.23756	2.34895e-108	2.51015e-106	yes	down	30.165	32.67	32.11	29.67	26.21	11.71	13.51	11.84	12.39	13.74	12.638
ENSG00000144837	PLA1A	phospholipase A1 member A [Source:HGNC Symbol;Acc:HGNC:17661]	11.359	3.50576	6.56095e-11	4.6964e-10	yes	up	0.12	0.1	0.06	0.17	0.15	1.37	1.3	1.13	1.19	0.96	1.19
ENSG00000144852	NR1I2	nuclear receptor subfamily 1 group I member 2 [Source:HGNC Symbol;Acc:HGNC:7968]	34.4591	5.10681	1.70747e-05	7.08299e-05	yes	up	0	0	0	0	0	0.19	0.09	0.09	0.23	0.16	0.152
ENSG00000144857	BOC	BOC cell adhesion associated, oncogene regulated [Source:HGNC Symbol;Acc:HGNC:17173]	7.19681	2.84736	0.00932078	0.0239148	yes	up	0.0375	0	0	0.02	0.13	0.27	0.54	0.16	0.56	0.01	0.308
ENSG00000144868	TMEM108	transmembrane protein 108 [Source:HGNC Symbol;Acc:HGNC:28451]	2.05679	1.04039	0.000821169	0.00260389	yes	up	0.595	0.57	0.61	0.46	0.74	1.35	0.9	0.51	1.11	0.94	0.962
ENSG00000145113	MUC4	mucin 4, cell surface associated [Source:HGNC Symbol;Acc:HGNC:7514]	6.1383	2.61784	0.00591817	0.0158511	yes	up	0.0525	0.03	0.03	0.15	0	0.16	0.32	0.18	0.15	0.11	0.184
ENSG00000145283	SLC10A6	solute carrier family 10 member 6 [Source:HGNC Symbol;Acc:HGNC:30603]	14.1484	3.82256	0.00971631	0.0248207	yes	up	0	0	0	0	0	0.11	0.05	0.39	0.26	0.06	0.174
ENSG00000145386	CCNA2	cyclin A2 [Source:HGNC Symbol;Acc:HGNC:1578]	0.183642	-2.44503	3.75043e-236	1.46211e-233	yes	down	49.925	48.09	53.78	47.5	50.33	8.93	8.3	9.47	9.94	7.74	8.876
ENSG00000145506	NKD2	NKD2, WNT signaling pathway inhibitor [Source:HGNC Symbol;Acc:HGNC:17046]	4.69815	2.23209	6.69693e-09	4.02121e-08	yes	up	0.3625	0.37	0.32	0.33	0.43	1.7	1.79	1.15	1.22	1.66	1.504
ENSG00000145675	PIK3R1	phosphoinositide-3-kinase regulatory subunit 1 [Source:HGNC Symbol;Acc:HGNC:8979]	2.58975	1.37281	8.28513e-87	6.76041e-85	yes	up	6.1	6.9	6.62	5.7	5.18	14.88	16.88	15.75	13.59	17.04	15.628
ENSG00000145777	TSLP	thymic stromal lymphopoietin [Source:HGNC Symbol;Acc:HGNC:30743]	3.47568	1.79729	0.0191924	0.0454742	yes	up	0.0625	0.06	0.13	0.03	0.03	0.1	0.17	0.3	0.3	0.13	0.2
ENSG00000145794	MEGF10	multiple EGF like domains 10 [Source:HGNC Symbol;Acc:HGNC:29634]	2.03636	1.02599	0.000321865	0.00109713	yes	up	0.4675	0.78	0.16	0.75	0.18	0.45	0.42	0.3	0.57	0.33	0.414
ENSG00000145911	N4BP3	NEDD4 binding protein 3 [Source:HGNC Symbol;Acc:HGNC:29852]	0.221275	-2.17609	5.13569e-133	7.83454e-131	yes	down	17.515	19.29	17.71	16.91	16.15	3.17	3.92	3.18	3.96	4.85	3.816
ENSG00000146021	KLHL3	kelch like family member 3 [Source:HGNC Symbol;Acc:HGNC:6354]	0.458135	-1.12616	6.03142e-43	1.93557e-41	yes	down	17.8525	20.2	18.09	16.44	16.68	6.8	9.1	7.84	7.62	10.33	8.338
ENSG00000146197	SCUBE3	signal peptide, CUB domain and EGF like domain containing 3 [Source:HGNC Symbol;Acc:HGNC:13655]	2.09005	1.06354	0.0046623	0.0127518	yes	up	0.1175	0.12	0.13	0.16	0.06	0.2	0.32	0.12	0.21	0.32	0.234
ENSG00000146250	PRSS35	serine protease 35 [Source:HGNC Symbol;Acc:HGNC:21387]	3.06952	1.61801	0.00856127	0.0221688	yes	up	0.095	0.13	0.06	0.14	0.05	0.4	0.3	0.35	0.18	0.16	0.278
ENSG00000146376	ARHGAP18	Rho GTPase activating protein 18 [Source:HGNC Symbol;Acc:HGNC:21035]	0.401612	-1.31613	5.98687e-118	7.37051e-116	yes	down	34.025	34.5	33.93	33.32	34.35	13.35	12.29	14.33	13.13	12.31	13.082
ENSG00000146410	MTFR2	mitochondrial fission regulator 2 [Source:HGNC Symbol;Acc:HGNC:21115]	0.258261	-1.9531	1.03787e-22	1.53436e-21	yes	down	5.7625	6.64	5.6	5.26	5.55	2.03	1.14	1.24	1.11	1.38	1.38
ENSG00000146530	VWDE	von Willebrand factor D and EGF domains [Source:HGNC Symbol;Acc:HGNC:21897]	0.176603	-2.50142	0.00449686	0.0123394	yes	down	0.1475	0.03	0.31	0.11	0.14	0.04	0	0	0.05	0.06	0.03
ENSG00000146670	CDCA5	cell division cycle associated 5 [Source:HGNC Symbol;Acc:HGNC:14626]	0.315432	-1.6646	1.10214e-90	9.5091e-89	yes	down	18.5625	18.3	19.29	17.41	19.25	5.79	5.51	5.87	5.87	4.92	5.592
ENSG00000146674	IGFBP3	insulin like growth factor binding protein 3 [Source:HGNC Symbol;Acc:HGNC:5472]	3.7378	1.90219	6.72741e-26	1.15775e-24	yes	up	2.185	2.93	2.21	1.77	1.83	7.31	7.59	9.02	8.88	5.69	7.698
ENSG00000146700	SSC4D	scavenger receptor cysteine rich family member with 4 domains [Source:HGNC Symbol;Acc:HGNC:14461]	7.11837	2.83155	1.28644e-08	7.49144e-08	yes	up	0.165	0.22	0.22	0.1	0.12	0.48	1.07	0.88	0.82	0.7	0.79
ENSG00000146809	ASB15	ankyrin repeat and SOCS box containing 15 [Source:HGNC Symbol;Acc:HGNC:19767]	10.3553	3.37229	0.012603	0.0313392	yes	up	0.0025	0	0	0.01	0	0.04	0.08	0.1	0.05	0.02	0.058
ENSG00000146918	NCAPG2	non-SMC condensin II complex subunit G2 [Source:HGNC Symbol;Acc:HGNC:21904]	0.36989	-1.43483	7.84668e-83	5.94202e-81	yes	down	29.2175	25.45	31.4	30.72	29.3	11.56	10.27	10.92	10.74	9.34	10.566
ENSG00000147041	SYTL5	synaptotagmin like 5 [Source:HGNC Symbol;Acc:HGNC:15589]	7.43817	2.89495	5.36104e-06	2.36555e-05	yes	up	0.03	0.06	0	0.01	0.05	0.22	0.31	0.16	0.31	0.16	0.232
ENSG00000147255	IGSF1	immunoglobulin superfamily member 1 [Source:HGNC Symbol;Acc:HGNC:5948]	2.82915	1.50037	0.00690748	0.0182571	yes	up	0.1525	0.11	0.28	0.08	0.14	0.58	1.02	0.25	0.37	0.37	0.518
ENSG00000147408	CSGALNACT1	chondroitin sulfate N-acetylgalactosaminyltransferase 1 [Source:HGNC Symbol;Acc:HGNC:24290]	0.4633	-1.10998	6.15583e-48	2.34345e-46	yes	down	44.115	49.76	46.39	39.01	41.3	17.73	18.09	16.16	17.42	23.89	18.658
ENSG00000147434	CHRNA6	cholinergic receptor nicotinic alpha 6 subunit [Source:HGNC Symbol;Acc:HGNC:15963]	0.11763	-3.08767	0.0171748	0.0412696	yes	down	0.1525	0.09	0.08	0.26	0.18	0	0	0.04	0.04	0	0.016
ENSG00000147443	DOK2	docking protein 2 [Source:HGNC Symbol;Acc:HGNC:2991]	18.5076	4.21005	0.00207356	0.00612152	yes	up	0	0	0	0	0	0.09	0.17	0.28	0.29	0.2	0.206
ENSG00000147606	SLC26A7	solute carrier family 26 member 7 [Source:HGNC Symbol;Acc:HGNC:14467]	2.51065	1.32806	0.000109069	0.000401068	yes	up	0.225	0.26	0.33	0.12	0.19	0.77	0.54	0.69	0.36	0.45	0.562
ENSG00000147642	SYBU	syntabulin [Source:HGNC Symbol;Acc:HGNC:26011]	2.53326	1.34099	1.20451e-06	5.7124e-06	yes	up	0.6275	0.67	0.96	0.24	0.64	1.36	1.66	1.56	1.85	2.13	1.712
ENSG00000147883	CDKN2B	cyclin dependent kinase inhibitor 2B [Source:HGNC Symbol;Acc:HGNC:1788]	3.83531	1.93934	3.94365e-44	1.3178e-42	yes	up	1.46	1.13	1.1	2.3	1.31	5.31	4.52	5.54	5.2	5.69	5.252
ENSG00000148053	NTRK2	neurotrophic receptor tyrosine kinase 2 [Source:HGNC Symbol;Acc:HGNC:8032]	27.1429	4.7625	4.16934e-05	0.000163725	yes	up	0.0025	0	0	0	0.01	0.05	0.09	0.08	0.05	0.12	0.078
ENSG00000148120	C9orf3	chromosome 9 open reading frame 3 [Source:HGNC Symbol;Acc:HGNC:1361]	2.48972	1.31598	1.77524e-47	6.63807e-46	yes	up	10.865	12.49	11.32	9.91	9.74	31.02	32.67	28.18	30.53	30.88	30.656
ENSG00000148123	PLPPR1	phospholipid phosphatase related 1 [Source:HGNC Symbol;Acc:HGNC:25993]	4.25317	2.08854	8.59993e-05	0.00032163	yes	up	0.17	0.16	0	0.2	0.32	1.12	0.61	0.69	0.38	0.45	0.65
ENSG00000148175	STOM	stomatin [Source:HGNC Symbol;Acc:HGNC:3383]	2.37537	1.24815	0	0	yes	up	219.963	236.01	224.54	212.45	206.85	505.54	516.92	494.65	503.24	523.02	508.674
ENSG00000148483	TMEM236	transmembrane protein 236 [Source:HGNC Symbol;Acc:HGNC:23473]	3.61723	1.85488	0.00737878	0.0193809	yes	up	0.0275	0.01	0	0.06	0.04	0.12	0.09	0.1	0.15	0.07	0.106
ENSG00000148488	ST8SIA6	ST8 alpha-N-acetyl-neuraminide alpha-2,8-sialyltransferase 6 [Source:HGNC Symbol;Acc:HGNC:23317]	4.81859	2.26861	3.35823e-84	2.62816e-82	yes	up	2.5925	2.74	2.78	2.46	2.39	10.73	11.54	10.21	12.6	16.25	12.266
ENSG00000148671	ADIRF	adipogenesis regulatory factor [Source:HGNC Symbol;Acc:HGNC:24043]	2.72705	1.44734	2.83105e-42	8.90872e-41	yes	up	71.1975	67.37	71.28	76.03	70.11	209.19	153.62	175.69	182.34	219.82	188.132
ENSG00000148677	ANKRD1	ankyrin repeat domain 1 [Source:HGNC Symbol;Acc:HGNC:15819]	0.254835	-1.97236	1.46723e-123	1.91852e-121	yes	down	372.14	357.46	377.6	378.82	374.68	90.14	86.01	105.24	101.29	75.65	91.666
ENSG00000148680	HTR7	5-hydroxytryptamine receptor 7 [Source:HGNC Symbol;Acc:HGNC:5302]	13.8293	3.78966	0.00252755	0.00734843	yes	up	0.005	0	0	0.02	0	0.06	0.07	0.13	0.12	0.08	0.092
ENSG00000148773	MKI67	marker of proliferation Ki-67 [Source:HGNC Symbol;Acc:HGNC:7107]	0.147031	-2.76581	0	0	yes	down	41.735	42.23	40.2	43.56	40.95	7.91	6.28	5.54	5.99	6.91	6.526
ENSG00000148798	INA	internexin neuronal intermediate filament protein alpha [Source:HGNC Symbol;Acc:HGNC:6057]	4.01833	2.0066	1.04786e-07	5.58752e-07	yes	up	0.19	0.37	0.11	0.15	0.13	0.66	1.02	0.63	0.7	0.64	0.73
ENSG00000148841	ITPRIP	inositol 1,4,5-trisphosphate receptor interacting protein [Source:HGNC Symbol;Acc:HGNC:29370]	2.2389	1.16279	1.4327e-65	7.95808e-64	yes	up	24.1	25.32	23.49	24.84	22.75	44.61	44.91	48.49	47.53	57.89	48.686
ENSG00000148848	ADAM12	ADAM metallopeptidase domain 12 [Source:HGNC Symbol;Acc:HGNC:190]	6.37105	2.67153	0.00212159	0.00625191	yes	up	0.065	0.16	0.09	0.01	0	0.02	0.14	0.05	0.19	0.05	0.09
ENSG00000148926	ADM	adrenomedullin [Source:HGNC Symbol;Acc:HGNC:259]	0.427518	-1.22594	1.59409e-84	1.25219e-82	yes	down	113.302	131.96	110.73	101.97	108.55	44.71	50.37	45.08	47.72	51.71	47.918
ENSG00000149090	PAMR1	peptidase domain containing associated with muscle regeneration 1 [Source:HGNC Symbol;Acc:HGNC:24554]	4.03663	2.01315	5.48644e-06	2.41886e-05	yes	up	0.1675	0.12	0.13	0.08	0.34	0.72	0.82	0.65	1.57	0.7	0.892
ENSG00000149131	SERPING1	serpin family G member 1 [Source:HGNC Symbol;Acc:HGNC:1228]	0.353967	-1.49831	0.000365766	0.0012334	yes	down	0.94	0.86	0.71	1.09	1.1	0.27	0.59	0.25	0.48	0.33	0.384
ENSG00000149177	PTPRJ	protein tyrosine phosphatase, receptor type J [Source:HGNC Symbol;Acc:HGNC:9673]	2.30281	1.2034	1.77448e-67	1.0348e-65	yes	up	3.31	3.12	3.41	3.47	3.24	7.37	7.41	7.39	7.28	6.57	7.204
ENSG00000149212	SESN3	sestrin 3 [Source:HGNC Symbol;Acc:HGNC:23060]	0.407653	-1.29459	4.09985e-32	8.97195e-31	yes	down	13.6925	16.03	14.9	11.78	12.06	4.4	6.13	4.77	5.25	6.7	5.45
ENSG00000149218	ENDOD1	endonuclease domain containing 1 [Source:HGNC Symbol;Acc:HGNC:29129]	3.45826	1.79005	2.32839e-155	4.53864e-153	yes	up	12.02	12.93	11.95	11.74	11.46	38.69	39.59	36.63	38.66	47.83	40.28
ENSG00000149256	TENM4	teneurin transmembrane protein 4 [Source:HGNC Symbol;Acc:HGNC:29945]	2.04219	1.03011	0.00471494	0.0128891	yes	up	0.535	0.65	0.21	0.58	0.7	0.99	0.99	0.2	2.54	0.23	0.99
ENSG00000149380	P4HA3	prolyl 4-hydroxylase subunit alpha 3 [Source:HGNC Symbol;Acc:HGNC:30135]	0.478381	-1.06377	2.03429e-20	2.68332e-19	yes	down	12.375	13.67	10.6	12.1	13.13	5.18	5.65	5.34	5.41	7.57	5.83
ENSG00000149451	ADAM33	ADAM metallopeptidase domain 33 [Source:HGNC Symbol;Acc:HGNC:15478]	11.945	3.57833	0.00480217	0.0131037	yes	up	0.0125	0.05	0	0	0	0.05	0.09	0.32	0.18	0.08	0.144
ENSG00000149503	INCENP	inner centromere protein [Source:HGNC Symbol;Acc:HGNC:6058]	0.326514	-1.61478	2.91161e-203	9.14853e-201	yes	down	22.3875	23.58	21.79	22.89	21.29	7.41	7.06	7.38	7.07	9.64	7.712
ENSG00000149573	MPZL2	myelin protein zero like 2 [Source:HGNC Symbol;Acc:HGNC:3496]	2.49262	1.31766	2.231e-193	6.17987e-191	yes	up	55.4	59.23	55.07	55.58	51.72	130.63	130.53	131.12	128.09	123.44	128.762
ENSG00000149633	KIAA1755	KIAA1755 [Source:HGNC Symbol;Acc:HGNC:29372]	3.33704	1.73857	3.69867e-09	2.27474e-08	yes	up	0.61	0.81	0.5	0.5	0.63	1.37	1.2	0.79	1.27	1.75	1.276
ENSG00000149929	HIRIP3	HIRA interacting protein 3 [Source:HGNC Symbol;Acc:HGNC:4917]	0.490083	-1.0289	3.92969e-24	6.20149e-23	yes	down	10.5175	9.7	11.12	11.64	9.61	5.64	6.21	5.22	5.32	5.15	5.508
ENSG00000150275	PCDH15	protocadherin related 15 [Source:HGNC Symbol;Acc:HGNC:14674]	2.53704	1.34315	0.00269734	0.00778507	yes	up	0.1175	0.14	0.15	0.07	0.11	0.2	0.18	0.26	0.4	0.13	0.234
ENSG00000150551	LYPD1	LY6/PLAUR domain containing 1 [Source:HGNC Symbol;Acc:HGNC:28431]	2.68547	1.42518	2.20889e-08	1.25172e-07	yes	up	1.255	0.51	1.21	2.04	1.26	3.13	2.99	3.38	3.14	2.24	2.976
ENSG00000150625	GPM6A	glycoprotein M6A [Source:HGNC Symbol;Acc:HGNC:4460]	3.97429	1.9907	8.30445e-45	2.81976e-43	yes	up	1.6275	2.17	1.43	1.64	1.27	5.36	6.52	6.04	5.77	5.7	5.878
ENSG00000150938	CRIM1	cysteine rich transmembrane BMP regulator 1 [Source:HGNC Symbol;Acc:HGNC:2359]	0.408524	-1.29151	9.52534e-290	7.1617e-287	yes	down	237.607	246.02	237.53	247.93	218.95	97.64	87.17	94.38	94.56	91.27	93.004
ENSG00000151023	ENKUR	enkurin, TRPC channel interacting protein [Source:HGNC Symbol;Acc:HGNC:28388]	2.3119	1.20908	0.0143223	0.0351169	yes	up	0.31	0.11	0.19	0.12	0.82	0.34	0.22	0.26	0.65	0.38	0.37
ENSG00000151067	CACNA1C	calcium voltage-gated channel subunit alpha1 C [Source:HGNC Symbol;Acc:HGNC:1390]	10.1134	3.33819	0.00084686	0.00267971	yes	up	0.0525	0.01	0	0	0.2	0.22	0.09	0.2	0.27	0.06	0.168
ENSG00000151090	THRB	thyroid hormone receptor beta [Source:HGNC Symbol;Acc:HGNC:11799]	2.19512	1.1343	1.51117e-09	9.60543e-09	yes	up	0.6925	0.52	1.18	0.69	0.38	1.29	1.15	1.28	1.66	1.65	1.406
ENSG00000151136	BTBD11	BTB domain containing 11 [Source:HGNC Symbol;Acc:HGNC:23844]	3.54946	1.8276	8.91692e-30	1.77596e-28	yes	up	0.8375	0.62	0.87	1.01	0.85	2.67	2.93	3.57	2.57	1.91	2.73
ENSG00000151320	AKAP6	A-kinase anchoring protein 6 [Source:HGNC Symbol;Acc:HGNC:376]	2.694	1.42975	4.43233e-06	1.97438e-05	yes	up	0.31	0.51	0.31	0.1	0.32	1.51	0.35	0.41	1.03	0.36	0.732
ENSG00000151468	CCDC3	coiled-coil domain containing 3 [Source:HGNC Symbol;Acc:HGNC:23813]	2.14164	1.09872	2.99027e-24	4.74744e-23	yes	up	3.375	3.68	3.19	3.26	3.37	7.26	7.14	7.1	7.26	6.15	6.982
ENSG00000151503	NCAPD3	non-SMC condensin II complex subunit D3 [Source:HGNC Symbol;Acc:HGNC:28952]	0.386648	-1.37091	1.23689e-126	1.69084e-124	yes	down	22.63	22.76	23.65	22.6	21.51	9.07	7.76	8.32	9.34	8.95	8.688
ENSG00000151725	CENPU	centromere protein U [Source:HGNC Symbol;Acc:HGNC:21348]	0.328507	-1.606	2.68438e-35	6.62504e-34	yes	down	14.5225	12.33	17.33	13.48	14.95	3.95	4.62	4.65	4.76	3.79	4.354
ENSG00000151849	CENPJ	centromere protein J [Source:HGNC Symbol;Acc:HGNC:17272]	0.442528	-1.17616	2.22705e-43	7.29143e-42	yes	down	8.79	7.76	9.89	8.67	8.84	3.53	3.16	5.01	4.33	2.94	3.794
ENSG00000151892	GFRA1	GDNF family receptor alpha 1 [Source:HGNC Symbol;Acc:HGNC:4243]	4.33274	2.11528	0.00123513	0.0038059	yes	up	0.0225	0.02	0.01	0.03	0.03	0.18	0.05	0.08	0.14	0.06	0.102
ENSG00000151967	SCHIP1	schwannomin interacting protein 1 [Source:HGNC Symbol;Acc:HGNC:15678]	0.232317	-2.10584	1.38957e-131	2.04568e-129	yes	down	95.4925	92.7	101.26	93.43	94.58	20.51	27.36	24.92	23.66	18.59	23.008
ENSG00000152056	AP1S3	adaptor related protein complex 1 subunit sigma 3 [Source:HGNC Symbol;Acc:HGNC:18971]	2.04256	1.03038	5.82883e-08	3.17651e-07	yes	up	1.3125	1.32	1.24	1.57	1.12	1.82	2.07	3	1.81	2.42	2.224
ENSG00000152192	POU4F1	POU class 4 homeobox 1 [Source:HGNC Symbol;Acc:HGNC:9218]	2.33996	1.22648	2.9788e-17	3.30225e-16	yes	up	0.97	0.93	1.02	1.04	0.89	2.18	2.58	2.03	2.03	2.18	2.2
ENSG00000152207	CYSLTR2	cysteinyl leukotriene receptor 2 [Source:HGNC Symbol;Acc:HGNC:18274]	0.214005	-2.22428	0.000926453	0.00291317	yes	down	0.1725	0.22	0.19	0.06	0.22	0.05	0.04	0.01	0.09	0.03	0.044
ENSG00000152213	ARL11	ADP ribosylation factor like GTPase 11 [Source:HGNC Symbol;Acc:HGNC:24046]	0.270686	-1.88531	7.90555e-07	3.836e-06	yes	down	0.54	0.51	0.52	0.64	0.49	0.05	0.12	0.17	0.22	0.16	0.144
ENSG00000152229	PSTPIP2	proline-serine-threonine phosphatase interacting protein 2 [Source:HGNC Symbol;Acc:HGNC:9581]	2.36178	1.23987	2.80534e-40	8.24832e-39	yes	up	10.0475	9.3	11.08	11.09	8.72	20.91	22.43	23.37	21.12	17.99	21.164
ENSG00000152253	SPC25	SPC25, NDC80 kinetochore complex component [Source:HGNC Symbol;Acc:HGNC:24031]	0.16801	-2.57338	3.76835e-51	1.52268e-49	yes	down	12.38	10.63	13.45	12.25	13.19	2.13	2.28	1.93	1.83	1.6	1.954
ENSG00000152315	KCNK13	potassium two pore domain channel subfamily K member 13 [Source:HGNC Symbol;Acc:HGNC:6275]	26.241	4.71375	0.000159887	0.000572087	yes	up	0	0	0	0	0	0.08	0.18	0.15	0.13	0.21	0.15
ENSG00000152422	XRCC4	X-ray repair cross complementing 4 [Source:HGNC Symbol;Acc:HGNC:12831]	0.461071	-1.11694	1.68009e-13	1.46033e-12	yes	down	7.4925	7.43	8.48	6.87	7.19	3.49	2.47	3.78	3.59	3.84	3.434
ENSG00000152463	OLAH	oleoyl-ACP hydrolase [Source:HGNC Symbol;Acc:HGNC:25625]	24.0423	4.5875	7.24738e-24	1.13016e-22	yes	up	0.1775	0.05	0.19	0.27	0.2	4.78	4.4	7.09	4.87	2.37	4.702
ENSG00000152503	TRIM36	tripartite motif containing 36 [Source:HGNC Symbol;Acc:HGNC:16280]	3.01731	1.59326	5.9011e-09	3.5647e-08	yes	up	0.3825	0.44	0.5	0.34	0.25	0.68	1.11	0.87	1.14	0.63	0.886
ENSG00000152518	ZFP36L2	ZFP36 ring finger protein like 2 [Source:HGNC Symbol;Acc:HGNC:1108]	0.298257	-1.74537	5.27365e-28	9.84228e-27	yes	down	99.0875	119.69	97.03	87.15	92.48	27.13	24.38	25.62	27.37	38.68	28.636
ENSG00000153012	LGI2	leucine rich repeat LGI family member 2 [Source:HGNC Symbol;Acc:HGNC:18710]	3.34953	1.74396	9.9563e-07	4.76255e-06	yes	up	0.1225	0.12	0.14	0.13	0.1	0.32	0.32	0.37	0.22	0.38	0.322
ENSG00000153029	MR1	major histocompatibility complex, class I-related [Source:HGNC Symbol;Acc:HGNC:4975]	2.59662	1.37663	3.56495e-24	5.63434e-23	yes	up	1.8175	2.29	1.45	1.51	2.02	3.02	2.73	2.49	4.18	3.42	3.168
ENSG00000153044	CENPH	centromere protein H [Source:HGNC Symbol;Acc:HGNC:17268]	0.418486	-1.25675	3.2488e-40	9.51234e-39	yes	down	32.9425	29.68	31.29	34.51	36.29	14.64	13.5	12.38	13.96	13.4	13.576
ENSG00000153162	BMP6	bone morphogenetic protein 6 [Source:HGNC Symbol;Acc:HGNC:1073]	0.413266	-1.27486	1.60319e-221	5.62507e-219	yes	down	150.295	156.59	145.17	154.55	144.87	59.71	59.9	56.43	61.88	64.2	60.424
ENSG00000153233	PTPRR	protein tyrosine phosphatase, receptor type R [Source:HGNC Symbol;Acc:HGNC:9680]	5.39936	2.43279	1.11501e-13	9.79274e-13	yes	up	0.355	0.33	0.51	0.34	0.24	1.84	1.85	1.85	2.1	1.68	1.864
ENSG00000153347	FAM81B	family with sequence similarity 81 member B [Source:HGNC Symbol;Acc:HGNC:26335]	37.5179	5.22951	7.76167e-06	3.36142e-05	yes	up	0.01	0	0	0	0.04	1.31	0.75	1.59	1.37	0.19	1.042
ENSG00000153993	SEMA3D	semaphorin 3D [Source:HGNC Symbol;Acc:HGNC:10726]	2.87002	1.52106	8.77403e-24	1.36017e-22	yes	up	0.8575	1.04	0.85	0.95	0.59	2.03	2.29	2.32	2.24	1.95	2.166
ENSG00000154025	SLC5A10	solute carrier family 5 member 10 [Source:HGNC Symbol;Acc:HGNC:23155]	0.352425	-1.50461	3.57183e-07	1.79547e-06	yes	down	0.7525	0.75	0.58	0.88	0.8	0.24	0.24	0.44	0.27	0.17	0.272
ENSG00000154027	AK5	adenylate kinase 5 [Source:HGNC Symbol;Acc:HGNC:365]	0.368385	-1.44071	1.37394e-38	3.80581e-37	yes	down	22.67	25.27	22.21	21.26	21.94	12.78	9.48	13.15	9.72	6.55	10.336
ENSG00000154133	ROBO4	roundabout guidance receptor 4 [Source:HGNC Symbol;Acc:HGNC:17985]	0.341448	-1.55026	0	0	yes	down	207.14	220.36	199.43	220.78	187.99	73.45	62.64	63.88	81.08	67.34	69.678
ENSG00000154153	RETREG1	reticulophagy regulator 1 [Source:HGNC Symbol;Acc:HGNC:25964]	3.52985	1.81961	1.60567e-06	7.50337e-06	yes	up	0.2725	0.33	0.26	0.19	0.31	0.57	0.75	0.79	0.68	1.24	0.806
ENSG00000154217	PITPNC1	phosphatidylinositol transfer protein cytoplasmic 1 [Source:HGNC Symbol;Acc:HGNC:21045]	2.11817	1.08282	5.56185e-36	1.40731e-34	yes	up	4.7475	5.13	4.54	4.67	4.65	9.99	11.13	9.01	9.75	10.86	10.148
ENSG00000154258	ABCA9	ATP binding cassette subfamily A member 9 [Source:HGNC Symbol;Acc:HGNC:39]	0.365076	-1.45373	1.55957e-10	1.08001e-09	yes	down	1.4925	1.9	1.67	1	1.4	0.29	0.63	0.57	0.3	0.62	0.482
ENSG00000154262	ABCA6	ATP binding cassette subfamily A member 6 [Source:HGNC Symbol;Acc:HGNC:36]	0.145516	-2.78075	1.29888e-28	2.47457e-27	yes	down	11.5625	13.99	11.27	10.72	10.27	1.32	1.26	1.25	2.07	2.82	1.744
ENSG00000154319	FAM167A	family with sequence similarity 167 member A [Source:HGNC Symbol;Acc:HGNC:15549]	7.76098	2.95624	0.00743019	0.0195087	yes	up	0.02	0.04	0	0	0.04	0.15	0.14	0.2	0.02	0.27	0.156
ENSG00000154330	PGM5	phosphoglucomutase 5 [Source:HGNC Symbol;Acc:HGNC:8908]	4.4941	2.16803	6.54534e-11	4.68841e-10	yes	up	0.175	0.12	0.21	0.22	0.15	0.96	0.87	0.96	0.61	0.8	0.84
ENSG00000154553	PDLIM3	PDZ and LIM domain 3 [Source:HGNC Symbol;Acc:HGNC:20767]	2.14313	1.09972	5.73412e-53	2.44362e-51	yes	up	20.895	24.13	19.92	19.08	20.45	44.38	39.75	43.1	44.47	42.39	42.818
ENSG00000154611	PSMA8	proteasome subunit alpha 8 [Source:HGNC Symbol;Acc:HGNC:22985]	0.438622	-1.18895	2.76312e-13	2.35503e-12	yes	down	3.88	4.6	3.33	3.81	3.78	1.58	1.46	1.6	1.96	1.62	1.644
ENSG00000154734	ADAMTS1	ADAM metallopeptidase with thrombospondin type 1 motif 1 [Source:HGNC Symbol;Acc:HGNC:217]	14.7295	3.88063	1.49354e-69	9.27493e-68	yes	up	25.5025	34.28	23.54	22.2	21.99	335.48	331	373.01	323.12	498.08	372.138
ENSG00000154736	ADAMTS5	ADAM metallopeptidase with thrombospondin type 1 motif 5 [Source:HGNC Symbol;Acc:HGNC:221]	131.374	7.03754	8.49588e-62	4.42711e-60	yes	up	0.025	0.01	0.02	0.04	0.03	2.47	2.77	2.48	2.66	2.54	2.584
ENSG00000154839	SKA1	spindle and kinetochore associated complex subunit 1 [Source:HGNC Symbol;Acc:HGNC:28109]	0.248491	-2.00873	4.76698e-49	1.85842e-47	yes	down	8.0975	8.59	8.94	8.09	6.77	1.96	2.29	1.5	2.19	2.01	1.99
ENSG00000154920	EME1	essential meiotic structure-specific endonuclease 1 [Source:HGNC Symbol;Acc:HGNC:24965]	0.384099	-1.38045	3.053e-22	4.40217e-21	yes	down	11.415	9.97	12.86	12.34	10.49	4.11	6.32	7.11	6.68	3.1	5.464
ENSG00000154930	ACSS1	acyl-CoA synthetase short chain family member 1 [Source:HGNC Symbol;Acc:HGNC:16091]	0.424385	-1.23656	3.74133e-13	3.16188e-12	yes	down	2.2	2.41	2.37	2.07	1.95	1.02	0.69	0.92	0.92	1.08	0.926
ENSG00000155011	DKK2	dickkopf WNT signaling pathway inhibitor 2 [Source:HGNC Symbol;Acc:HGNC:2892]	70.8797	6.1473	4.61922e-08	2.54099e-07	yes	up	0	0	0	0	0	0.24	0.26	0.39	0.35	0.27	0.302
ENSG00000155324	GRAMD2B	GRAM domain containing 2B [Source:HGNC Symbol;Acc:HGNC:24911]	3.104	1.63413	1.57101e-34	3.77114e-33	yes	up	1.9425	1.87	2.86	1.41	1.63	5.51	5.46	5.7	4.38	5	5.21
ENSG00000155465	SLC7A7	solute carrier family 7 member 7 [Source:HGNC Symbol;Acc:HGNC:11065]	0.283189	-1.82016	3.26478e-65	1.80394e-63	yes	down	16.7475	15.82	17.1	17.23	16.84	5.15	5.84	4.12	5.47	4.45	5.006
ENSG00000155760	FZD7	frizzled class receptor 7 [Source:HGNC Symbol;Acc:HGNC:4045]	0.345182	-1.53457	0.0150476	0.0366901	yes	down	0.1525	0.1	0.15	0.14	0.22	0.06	0.07	0.02	0.05	0.06	0.052
ENSG00000155846	PPARGC1B	PPARG coactivator 1 beta [Source:HGNC Symbol;Acc:HGNC:30022]	2.01298	1.00933	1.36078e-13	1.18868e-12	yes	up	0.7575	0.92	0.66	0.83	0.62	1.23	1.73	1.35	1.28	1.61	1.44
ENSG00000155966	AFF2	AF4/FMR2 family member 2 [Source:HGNC Symbol;Acc:HGNC:3776]	6.54755	2.71096	9.10775e-08	4.885e-07	yes	up	0.045	0.03	0.01	0	0.14	0.18	0.21	0.36	0.17	0.17	0.218
ENSG00000156113	KCNMA1	potassium calcium-activated channel subfamily M alpha 1 [Source:HGNC Symbol;Acc:HGNC:6284]	4.79298	2.26092	3.76305e-05	0.000148379	yes	up	0.125	0.17	0.11	0.05	0.17	0.64	0.54	0.63	0.5	0.34	0.53
ENSG00000156206	CFAP161	cilia and flagella associated protein 161 [Source:HGNC Symbol;Acc:HGNC:26782]	6.78278	2.76188	1.73781e-10	1.19791e-09	yes	up	0.8025	0.05	1.12	0.95	1.09	1.95	2.12	2.75	4.04	2.98	2.768
ENSG00000156313	RPGR	retinitis pigmentosa GTPase regulator [Source:HGNC Symbol;Acc:HGNC:10295]	0.327873	-1.60879	2.60404e-140	4.38563e-138	yes	down	34.42	36.73	36.62	30.75	33.58	10.82	11.24	11.21	10.89	10.11	10.854
ENSG00000156427	FGF18	fibroblast growth factor 18 [Source:HGNC Symbol;Acc:HGNC:3674]	7.20625	2.84925	0.0024883	0.00724231	yes	up	0.0375	0.08	0	0.07	0	0.13	0.21	0.31	0.45	0.2	0.26
ENSG00000156509	FBXO43	F-box protein 43 [Source:HGNC Symbol;Acc:HGNC:28521]	0.147648	-2.75977	1.21999e-35	3.05025e-34	yes	down	2.6375	2.47	3.12	2.35	2.61	0.38	0.34	0.32	0.47	0.39	0.38
ENSG00000156804	FBXO32	F-box protein 32 [Source:HGNC Symbol;Acc:HGNC:16731]	0.346621	-1.52857	5.6094e-14	5.01866e-13	yes	down	3.815	3.88	4.47	3.61	3.3	1.37	1.12	1.53	0.44	1.72	1.236
ENSG00000156876	SASS6	SAS-6 centriolar assembly protein [Source:HGNC Symbol;Acc:HGNC:25403]	0.483995	-1.04694	1.0167e-09	6.56955e-09	yes	down	3.37	3.46	3.34	3.24	3.44	2.14	1	1.6	1.49	1.64	1.574
ENSG00000156966	B3GNT7	UDP-GlcNAc:betaGal beta-1,3-N-acetylglucosaminyltransferase 7 [Source:HGNC Symbol;Acc:HGNC:18811]	3.24682	1.69903	4.68531e-23	7.02529e-22	yes	up	0.8325	0.98	0.97	0.61	0.77	2.74	2.28	2.46	2.62	2.89	2.598
ENSG00000156970	BUB1B	BUB1 mitotic checkpoint serine/threonine kinase B [Source:HGNC Symbol;Acc:HGNC:1149]	0.212771	-2.23263	1.09077e-199	3.2804e-197	yes	down	34.97	33.39	39.24	32.02	35.23	8.7	8.96	7.92	7.41	6.64	7.926
ENSG00000157064	NMNAT2	nicotinamide nucleotide adenylyltransferase 2 [Source:HGNC Symbol;Acc:HGNC:16789]	2.21242	1.14562	0.00868259	0.0224553	yes	up	0.2075	0.12	0.08	0.32	0.31	0.34	0.26	0.12	0.3	0.37	0.278
ENSG00000157087	ATP2B2	ATPase plasma membrane Ca2+ transporting 2 [Source:HGNC Symbol;Acc:HGNC:815]	5.88833	2.55786	0.00369668	0.0103515	yes	up	0.015	0.02	0	0.01	0.03	0.13	0.11	0.09	0.1	0.03	0.092
ENSG00000157150	TIMP4	TIMP metallopeptidase inhibitor 4 [Source:HGNC Symbol;Acc:HGNC:11823]	32.7658	5.03412	1.11968e-05	4.76576e-05	yes	up	0.0175	0	0.07	0	0	0.47	0.65	0.95	0.85	0.39	0.662
ENSG00000157211	CDCP2	CUB domain containing protein 2 [Source:HGNC Symbol;Acc:HGNC:27297]	7.57638	2.92151	7.99499e-05	0.00030034	yes	up	0.09	0.15	0.09	0.05	0.07	1.11	0.06	0.78	1.17	0.49	0.722
ENSG00000157227	MMP14	matrix metallopeptidase 14 [Source:HGNC Symbol;Acc:HGNC:7160]	2.27219	1.18408	2.71985e-247	1.21826e-244	yes	up	342.06	364.95	334.1	343.07	326.12	720.78	761	720.33	745.52	759.77	741.48
ENSG00000157343	ARMC12	armadillo repeat containing 12 [Source:HGNC Symbol;Acc:HGNC:21099]	2.09964	1.07014	0.0134889	0.0332985	yes	up	0.56	0.69	0.3	0.55	0.7	1.11	0.92	0.72	1.5	1.11	1.072
ENSG00000157368	IL34	interleukin 34 [Source:HGNC Symbol;Acc:HGNC:28529]	2.0562	1.03998	0.00011574	0.000423898	yes	up	1.01	1.04	1.21	1.09	0.7	2.09	2.42	1.32	2.53	2.49	2.17
ENSG00000157404	KIT	KIT proto-oncogene receptor tyrosine kinase [Source:HGNC Symbol;Acc:HGNC:6342]	0.0178464	-5.80822	8.39054e-133	1.27077e-130	yes	down	7.1925	8.13	7.87	6.8	5.97	0.08	0.32	0.1	0.45	0.14	0.218
ENSG00000157456	CCNB2	cyclin B2 [Source:HGNC Symbol;Acc:HGNC:1580]	0.226535	-2.14219	4.05514e-164	8.80091e-162	yes	down	87.2825	77.73	91.48	92.05	87.87	20.05	17.21	18.92	19.29	18.2	18.734
ENSG00000157680	DGKI	diacylglycerol kinase iota [Source:HGNC Symbol;Acc:HGNC:2855]	2.73804	1.45314	0.0117421	0.0294	yes	up	0.2225	0.04	0.2	0.63	0.02	0.56	0.67	0.63	0.76	0.34	0.592
ENSG00000157782	CABP1	calcium binding protein 1 [Source:HGNC Symbol;Acc:HGNC:1384]	5.33525	2.41556	0.000966238	0.00303013	yes	up	0.0925	0.15	0.08	0.04	0.1	0.44	0.54	0.51	0.23	0.62	0.468
ENSG00000158055	GRHL3	grainyhead like transcription factor 3 [Source:HGNC Symbol;Acc:HGNC:25839]	14.0739	3.81495	7.41572e-05	0.000280531	yes	up	0.0225	0	0	0.05	0.04	0.25	0.21	0.37	0.41	0.24	0.296
ENSG00000158077	NLRP14	NLR family pyrin domain containing 14 [Source:HGNC Symbol;Acc:HGNC:22939]	2.74603	1.45735	0.0153369	0.0373176	yes	up	0.0725	0.06	0.06	0.07	0.1	0.29	0.05	0.24	0.17	0.23	0.196
ENSG00000158258	CLSTN2	calsyntenin 2 [Source:HGNC Symbol;Acc:HGNC:17448]	2.0839	1.05929	6.73152e-10	4.40784e-09	yes	up	0.885	1.09	0.82	0.96	0.67	1.69	1.75	1.89	2.05	1.3	1.736
ENSG00000158292	GPR153	G protein-coupled receptor 153 [Source:HGNC Symbol;Acc:HGNC:23618]	2.49817	1.32087	2.2669e-34	5.40462e-33	yes	up	2.0775	2.26	1.97	2.11	1.97	4.4	5.34	4.64	5.41	5.52	5.062
ENSG00000158373	HIST1H2BD	histone cluster 1 H2B family member d [Source:HGNC Symbol;Acc:HGNC:4747]	2.56267	1.35765	0.00101066	0.00315954	yes	up	1.6825	2.52	0.79	1.75	1.67	2.59	2.11	2.72	3.78	1.95	2.63
ENSG00000158402	CDC25C	cell division cycle 25C [Source:HGNC Symbol;Acc:HGNC:1727]	0.12798	-2.96601	5.77116e-107	6.10525e-105	yes	down	13.47	13.29	14.35	13.04	13.2	2	2.14	1.51	1.65	1.57	1.774
ENSG00000158473	CD1D	CD1d molecule [Source:HGNC Symbol;Acc:HGNC:1637]	14.8744	3.89476	0.00250281	0.00728255	yes	up	0.0075	0	0	0.03	0	0.17	0.24	0.09	0.16	0.04	0.14
ENSG00000158683	PKD1L1	polycystin 1 like 1, transient receptor potential channel interacting [Source:HGNC Symbol;Acc:HGNC:18053]	0.27667	-1.85376	7.70679e-59	3.76435e-57	yes	down	3.705	3.82	3.22	4.61	3.17	0.76	0.68	0.72	0.62	1.82	0.92
ENSG00000158716	DUSP23	dual specificity phosphatase 23 [Source:HGNC Symbol;Acc:HGNC:21480]	2.11677	1.08187	1.11347e-25	1.89038e-24	yes	up	38.0975	40.16	42.61	38.49	31.13	71.17	70.58	66.78	81.66	93.31	76.7
ENSG00000158825	CDA	cytidine deaminase [Source:HGNC Symbol;Acc:HGNC:1712]	2.60526	1.38143	0.000755812	0.00241777	yes	up	0.9975	0.39	1.38	1.04	1.18	2.03	1.8	3	3.43	2.55	2.562
ENSG00000158859	ADAMTS4	ADAM metallopeptidase with thrombospondin type 1 motif 4 [Source:HGNC Symbol;Acc:HGNC:220]	4.4256	2.14587	0	0	yes	up	19.745	18.92	20.92	16.95	22.19	70.65	63.6	68.45	61.85	62.85	65.48
ENSG00000158955	WNT9B	Wnt family member 9B [Source:HGNC Symbol;Acc:HGNC:12779]	52.4521	5.71293	6.62512e-07	3.2458e-06	yes	up	0	0	0	0	0	0.19	0.17	0.1	0.11	0.13	0.14
ENSG00000159055	MIS18A	MIS18 kinetochore protein A [Source:HGNC Symbol;Acc:HGNC:1286]	0.411809	-1.27995	1.87614e-18	2.22266e-17	yes	down	10.9775	8.73	11.5	12.57	11.11	3.56	4.89	4.14	5.5	5.11	4.64
ENSG00000159167	STC1	stanniocalcin 1 [Source:HGNC Symbol;Acc:HGNC:11373]	30.8623	4.94777	4.04343e-155	7.80939e-153	yes	up	3.72	5.02	3.66	3.15	3.05	99.08	102.28	108.37	96.48	146.51	110.544
ENSG00000159307	SCUBE1	signal peptide, CUB domain and EGF like domain containing 1 [Source:HGNC Symbol;Acc:HGNC:13441]	2.21797	1.14924	4.03502e-37	1.05785e-35	yes	up	8.2225	9.56	8.43	7.84	7.06	14.14	15.83	13.78	14.39	21.23	15.874
ENSG00000159450	TCHH	trichohyalin [Source:HGNC Symbol;Acc:HGNC:11791]	21.0103	4.39303	0.0012117	0.00373798	yes	up	0	0	0	0	0	0.01	0.03	0.05	0.03	0.06	0.036
ENSG00000159588	CCDC17	coiled-coil domain containing 17 [Source:HGNC Symbol;Acc:HGNC:26574]	2.10703	1.07521	0.000122477	0.000446782	yes	up	0.5425	0.67	0.49	0.47	0.54	1.58	1.38	1.01	1.16	0.76	1.178
ENSG00000159713	TPPP3	tubulin polymerization promoting protein family member 3 [Source:HGNC Symbol;Acc:HGNC:24162]	2.06796	1.04821	0.00213021	0.00627645	yes	up	1.08	1.35	1.2	0.85	0.92	1.71	2.09	2.76	2	1.51	2.014
ENSG00000159753	CARMIL2	capping protein regulator and myosin 1 linker 2 [Source:HGNC Symbol;Acc:HGNC:27089]	0.491093	-1.02593	0.00835952	0.021689	yes	down	0.875	0.93	0.95	0.86	0.76	0.11	0.44	0.12	0.2	0.27	0.228
ENSG00000159871	LYPD5	LY6/PLAUR domain containing 5 [Source:HGNC Symbol;Acc:HGNC:26397]	9.589	3.26138	2.52846e-28	4.77392e-27	yes	up	0.425	0.27	0.97	0.23	0.23	2.73	3.36	2.94	2.5	4	3.106
ENSG00000160013	PTGIR	prostaglandin I2 receptor [Source:HGNC Symbol;Acc:HGNC:9602]	0.368945	-1.43852	6.03736e-28	1.12377e-26	yes	down	9.605	8.63	8.64	9.91	11.24	3.37	3.01	3.63	3.76	2.94	3.342
ENSG00000160282	FTCD	formimidoyltransferase cyclodeaminase [Source:HGNC Symbol;Acc:HGNC:3974]	3.34055	1.74009	0.0114682	0.0287999	yes	up	0.26	0	0.76	0.24	0.04	1.45	0.44	1.7	0.63	1.87	1.218
ENSG00000160298	C21orf58	chromosome 21 open reading frame 58 [Source:HGNC Symbol;Acc:HGNC:1300]	0.41145	-1.28121	8.79443e-32	1.9067e-30	yes	down	9.675	9.74	9.79	10.14	9.03	4.16	4.12	3.29	4.59	3.61	3.954
ENSG00000160345	C9orf116	chromosome 9 open reading frame 116 [Source:HGNC Symbol;Acc:HGNC:28435]	0.352382	-1.50479	1.08194e-08	6.34989e-08	yes	down	6.655	5.31	7.37	7.15	6.79	2.63	1.9	1.65	1.84	3.88	2.38
ENSG00000160781	PAQR6	progestin and adipoQ receptor family member 6 [Source:HGNC Symbol;Acc:HGNC:30132]	2.08122	1.05743	3.4616e-09	2.13455e-08	yes	up	1.84	1.69	1.63	2.27	1.77	3.89	3.44	3.52	3.48	3.88	3.642
ENSG00000160870	CYP3A7	cytochrome P450 family 3 subfamily A member 7 [Source:HGNC Symbol;Acc:HGNC:2640]	18.4997	4.20943	0.000559016	0.00182938	yes	up	0.0125	0.05	0	0	0	0.24	0.34	0.41	0.24	0.23	0.292
ENSG00000160886	LY6K	lymphocyte antigen 6 family member K [Source:HGNC Symbol;Acc:HGNC:24225]	0.290144	-1.78516	2.23816e-05	9.13136e-05	yes	down	1.505	2.04	1.7	0.81	1.47	0.37	0.26	0.19	0.55	0.43	0.36
ENSG00000160957	RECQL4	RecQ like helicase 4 [Source:HGNC Symbol;Acc:HGNC:9949]	0.355686	-1.49132	2.13248e-48	8.22215e-47	yes	down	12.4075	13.73	13.98	12.4	9.52	4.8	4.09	4.78	2.9	6.02	4.518
ENSG00000161509	GRIN2C	glutamate ionotropic receptor NMDA type subunit 2C [Source:HGNC Symbol;Acc:HGNC:4587]	4.95001	2.30743	1.03269e-12	8.48918e-12	yes	up	0.155	0.19	0.13	0.15	0.15	0.76	0.7	0.63	0.81	0.49	0.678
ENSG00000161513	FDXR	ferredoxin reductase [Source:HGNC Symbol;Acc:HGNC:3642]	2.26505	1.17954	7.27623e-39	2.03425e-37	yes	up	41.395	39.83	39.9	42.09	43.76	98.71	88.81	96.45	96.85	71.16	90.396
ENSG00000161544	CYGB	cytoglobin [Source:HGNC Symbol;Acc:HGNC:16505]	3.54604	1.82621	1.0655e-14	9.92082e-14	yes	up	1.1075	2.06	0.61	0.8	0.96	4.37	3.88	3.51	3.33	3.09	3.636
ENSG00000161640	SIGLEC11	sialic acid binding Ig like lectin 11 [Source:HGNC Symbol;Acc:HGNC:15622]	9.9897	3.32044	0.0147681	0.0360954	yes	up	0.0075	0	0	0	0.03	0.02	0.05	0.13	0.09	0.1	0.078
ENSG00000161642	ZNF385A	zinc finger protein 385A [Source:HGNC Symbol;Acc:HGNC:17521]	2.12071	1.08454	1.358e-43	4.48098e-42	yes	up	9.455	10.32	9.49	9.23	8.78	19.7	18.65	18.38	18.96	18.09	18.756
ENSG00000161692	DBF4B	DBF4 zinc finger B [Source:HGNC Symbol;Acc:HGNC:17883]	0.312981	-1.67585	1.88135e-46	6.79352e-45	yes	down	9.265	9.5	9.79	8.92	8.85	2.54	2.81	2.75	3.88	3.2	3.036
ENSG00000161798	AQP5	aquaporin 5 [Source:HGNC Symbol;Acc:HGNC:638]	3.80298	1.92713	8.87625e-09	5.27116e-08	yes	up	0.8475	0.83	0.92	0.65	0.99	2.52	2.19	1.7	3.15	4.61	2.834
ENSG00000161800	RACGAP1	Rac GTPase activating protein 1 [Source:HGNC Symbol;Acc:HGNC:9804]	0.283201	-1.8201	1.52472e-112	1.73505e-110	yes	down	34.5075	31.02	35.95	36.7	34.36	11.59	10.05	8.06	9.92	8.23	9.57
ENSG00000161888	SPC24	SPC24, NDC80 kinetochore complex component [Source:HGNC Symbol;Acc:HGNC:26913]	0.25352	-1.97983	3.52651e-84	2.74963e-82	yes	down	36.955	29.71	39.58	42.96	35.57	11	8.97	9.97	9.88	9.8	9.924
ENSG00000161896	IP6K3	inositol hexakisphosphate kinase 3 [Source:HGNC Symbol;Acc:HGNC:17269]	48.7776	5.60815	5.45206e-07	2.69823e-06	yes	up	0.0075	0.03	0	0	0	0.34	0.62	0.46	0.39	0.18	0.398
ENSG00000161911	TREML1	triggering receptor expressed on myeloid cells like 1 [Source:HGNC Symbol;Acc:HGNC:20434]	14.8348	3.89091	0.0109787	0.0276729	yes	up	0	0	0	0	0	0.3	0.62	0.16	0.2	0.08	0.272
ENSG00000161958	FGF11	fibroblast growth factor 11 [Source:HGNC Symbol;Acc:HGNC:3667]	2.7593	1.4643	9.63054e-17	1.03019e-15	yes	up	1.63	1.19	1.49	1.73	2.11	4.58	5.1	3.88	4.01	4.23	4.36
ENSG00000162039	MEIOB	meiosis specific with OB domains [Source:HGNC Symbol;Acc:HGNC:28569]	0.373048	-1.42257	3.21665e-05	0.000128155	yes	down	1.65	0.99	2.34	1.48	1.79	0.8	0.66	0.33	0.4	0.59	0.556
ENSG00000162062	TEDC2	tubulin epsilon and delta complex 2 [Source:HGNC Symbol;Acc:HGNC:25849]	0.419347	-1.25378	2.0744e-11	1.54804e-10	yes	down	4.74	4.51	4.83	4.86	4.76	2.26	1.57	1.76	1.62	1.62	1.766
ENSG00000162063	CCNF	cyclin F [Source:HGNC Symbol;Acc:HGNC:1591]	0.39133	-1.35354	7.18908e-82	5.36683e-80	yes	down	20.1125	18.69	20.52	20.98	20.26	7.96	8.09	8.3	7.59	6.96	7.78
ENSG00000162073	PAQR4	progestin and adipoQ receptor family member 4 [Source:HGNC Symbol;Acc:HGNC:26386]	2.25705	1.17444	1.28812e-47	4.84243e-46	yes	up	7.8775	7.56	6.85	8.37	8.73	17.19	18.36	18.01	18.14	17.72	17.884
ENSG00000162366	PDZK1IP1	PDZK1 interacting protein 1 [Source:HGNC Symbol;Acc:HGNC:16887]	2.44725	1.29116	0.00019042	0.00067238	yes	up	1.37	1.58	0.6	1.55	1.75	2.91	3.3	2.38	3.35	3.43	3.074
ENSG00000162407	PLPP3	phospholipid phosphatase 3 [Source:HGNC Symbol;Acc:HGNC:9229]	4.87236	2.28462	7.51782e-245	3.1653e-242	yes	up	26.8875	28.71	27.97	26.51	24.36	120.05	120.9	110.52	120.45	148.84	124.152
ENSG00000162490	DRAXIN	dorsal inhibitory axon guidance protein [Source:HGNC Symbol;Acc:HGNC:25054]	9.62772	3.26719	1.69372e-66	9.66293e-65	yes	up	0.185	0.21	0.15	0.17	0.21	1.66	1.78	1.84	1.76	1.71	1.75
ENSG00000162511	LAPTM5	lysosomal protein transmembrane 5 [Source:HGNC Symbol;Acc:HGNC:29612]	2.24782	1.16852	1.31137e-102	1.30838e-100	yes	up	51.4825	52.17	51.7	53.2	48.86	107.31	122.37	115.55	110.59	104.53	112.07
ENSG00000162526	TSSK3	testis specific serine kinase 3 [Source:HGNC Symbol;Acc:HGNC:15473]	4.42548	2.14583	0.00188605	0.00561839	yes	up	1.4675	0.47	2.26	3.01	0.13	10.86	4.07	0.45	1.78	3.68	4.168
ENSG00000162551	ALPL	alkaline phosphatase, biomineralization associated [Source:HGNC Symbol;Acc:HGNC:438]	5.99157	2.58293	0.00398249	0.0110767	yes	up	0.095	0.04	0	0.09	0.25	0.42	0.37	0.24	0.44	0.09	0.312
ENSG00000162552	WNT4	Wnt family member 4 [Source:HGNC Symbol;Acc:HGNC:12783]	8.36773	3.06484	4.30105e-09	2.62985e-08	yes	up	0.06	0.06	0.09	0.07	0.02	0.37	0.34	0.67	0.74	0.42	0.508
ENSG00000162614	NEXN	nexilin F-actin binding protein [Source:HGNC Symbol;Acc:HGNC:29557]	0.223541	-2.16139	2.18587e-40	6.45398e-39	yes	down	4.4925	4.54	4.21	4.51	4.71	0.95	1.13	1.3	1.23	1.15	1.152
ENSG00000162643	WDR63	WD repeat domain 63 [Source:HGNC Symbol;Acc:HGNC:30711]	18.4078	4.20225	2.24256e-10	1.53032e-09	yes	up	0.035	0.03	0.02	0.02	0.07	0.8	0.74	0.63	0.67	0.7	0.708
ENSG00000162670	BRINP3	BMP/retinoic acid inducible neural specific 3 [Source:HGNC Symbol;Acc:HGNC:22393]	6.68433	2.74078	0.0207183	0.0485008	yes	up	0.0775	0.15	0	0.14	0.02	0.42	0.12	0.18	0	0.43	0.23
ENSG00000162692	VCAM1	vascular cell adhesion molecule 1 [Source:HGNC Symbol;Acc:HGNC:12663]	2.25573	1.17359	5.00106e-12	3.89502e-11	yes	up	11.295	13.74	10.16	9.75	11.53	22.87	24.19	19.89	23.61	33.63	24.838
ENSG00000162706	CADM3	cell adhesion molecule 3 [Source:HGNC Symbol;Acc:HGNC:17601]	5.50488	2.46071	3.12733e-25	5.19626e-24	yes	up	0.4975	0.49	0.79	0.23	0.48	1.88	2.2	2.24	2.4	3.42	2.428
ENSG00000162777	DENND2D	DENN domain containing 2D [Source:HGNC Symbol;Acc:HGNC:26192]	2.32074	1.21459	2.77269e-16	2.88465e-15	yes	up	2.975	2.72	3.62	2.94	2.62	5.37	7.94	7.86	6.66	6.23	6.812
ENSG00000162804	SNED1	sushi, nidogen and EGF like domains 1 [Source:HGNC Symbol;Acc:HGNC:24696]	0.441731	-1.17876	1.06437e-38	2.96782e-37	yes	down	10.4325	9.39	11.21	12.59	8.54	4.08	5.73	4.13	4.87	6.22	5.006
ENSG00000162814	SPATA17	spermatogenesis associated 17 [Source:HGNC Symbol;Acc:HGNC:25184]	0.283907	-1.81651	0.0207954	0.0486536	yes	down	0.3	0.09	0.39	0.23	0.49	0.27	0	0.22	0.25	0.13	0.174
ENSG00000162849	KIF26B	kinesin family member 26B [Source:HGNC Symbol;Acc:HGNC:25484]	4.26521	2.09262	4.76926e-07	2.37302e-06	yes	up	0.1325	0.14	0.09	0.29	0.01	0.13	0.14	0.12	0.16	0.16	0.142
ENSG00000162881	OXER1	oxoeicosanoid receptor 1 [Source:HGNC Symbol;Acc:HGNC:24884]	2.8539	1.51293	0.0200778	0.0472213	yes	up	0.1375	0.18	0.18	0.04	0.15	0.18	0.2	0.5	0.6	0.42	0.38
ENSG00000162889	MAPKAPK2	mitogen-activated protein kinase-activated protein kinase 2 [Source:HGNC Symbol;Acc:HGNC:6887]	0.354493	-1.49617	3.3362e-70	2.11547e-68	yes	down	50.835	51.61	49.58	49.58	52.57	16.26	21.16	14.09	17.66	22.02	18.238
ENSG00000163072	NOSTRIN	nitric oxide synthase trafficking [Source:HGNC Symbol;Acc:HGNC:20203]	3.44281	1.78359	3.00068e-22	4.32969e-21	yes	up	1.55	1.96	1.63	1.44	1.17	4.2	4.59	4.71	5.04	4.75	4.658
ENSG00000163082	SGPP2	sphingosine-1-phosphate phosphatase 2 [Source:HGNC Symbol;Acc:HGNC:19953]	2.15015	1.10444	0.0105527	0.0266949	yes	up	0.1425	0.2	0.14	0.05	0.18	0.21	0.24	0.41	0.19	0.46	0.302
ENSG00000163083	INHBB	inhibin subunit beta B [Source:HGNC Symbol;Acc:HGNC:6067]	3.14098	1.65121	1.05752e-08	6.21002e-08	yes	up	0.3675	0.49	0.43	0.34	0.21	0.86	1.02	1.48	1.02	1.17	1.11
ENSG00000163092	XIRP2	xin actin binding repeat containing 2 [Source:HGNC Symbol;Acc:HGNC:14303]	0.440242	-1.18363	1.89705e-12	1.53249e-11	yes	down	3.0625	3.45	3.28	2.89	2.63	1.3	1.56	1.2	1.69	0.88	1.326
ENSG00000163235	TGFA	transforming growth factor alpha [Source:HGNC Symbol;Acc:HGNC:11765]	12.4684	3.6402	1.84482e-09	1.16279e-08	yes	up	0.0475	0.05	0.06	0.02	0.06	0.33	0.42	1.16	0.44	0.27	0.524
ENSG00000163273	NPPC	natriuretic peptide C [Source:HGNC Symbol;Acc:HGNC:7941]	32.3003	5.01348	3.48179e-05	0.000137903	yes	up	0	0	0	0	0	0.63	0.54	0.3	0.59	1.09	0.63
ENSG00000163347	CLDN1	claudin 1 [Source:HGNC Symbol;Acc:HGNC:2032]	5.87111	2.55363	9.50433e-15	8.88872e-14	yes	up	0.2025	0.17	0.23	0.25	0.16	1.48	0.92	1.4	1.21	0.77	1.156
ENSG00000163354	DCST2	DC-STAMP domain containing 2 [Source:HGNC Symbol;Acc:HGNC:26562]	2.22713	1.15519	0.000594016	0.00193579	yes	up	0.9	0.95	0.89	0.78	0.98	1.45	1.94	1.66	2.13	4.1	2.256
ENSG00000163376	KBTBD8	kelch repeat and BTB domain containing 8 [Source:HGNC Symbol;Acc:HGNC:30691]	4.15156	2.05365	5.77832e-20	7.42645e-19	yes	up	0.66	0.72	0.98	0.42	0.52	2.11	2.93	3.19	2.03	1.9	2.432
ENSG00000163393	SLC22A15	solute carrier family 22 member 15 [Source:HGNC Symbol;Acc:HGNC:20301]	9.80187	3.29306	7.35009e-12	5.66377e-11	yes	up	0.07	0.13	0.07	0.04	0.04	0.92	0.53	0.84	0.38	0.49	0.632
ENSG00000163431	LMOD1	leiomodin 1 [Source:HGNC Symbol;Acc:HGNC:6647]	0.478416	-1.06366	0.00150077	0.00455435	yes	down	0.59	0.36	0.69	0.61	0.7	0.29	0.2	0.43	0.33	0.27	0.304
ENSG00000163435	ELF3	E74 like ETS transcription factor 3 [Source:HGNC Symbol;Acc:HGNC:3318]	2.64219	1.40173	0.0102818	0.0260974	yes	up	0.255	0.2	0.36	0.22	0.24	0.52	0.43	0.79	0.54	0.29	0.514
ENSG00000163449	TMEM169	transmembrane protein 169 [Source:HGNC Symbol;Acc:HGNC:25130]	4.71611	2.2376	1.74747e-06	8.12808e-06	yes	up	0.2875	0.04	0.85	0.16	0.1	0.36	0.94	0.42	1.19	0.92	0.766
ENSG00000163507	CIP2A	cell proliferation regulating inhibitor of protein phosphatase 2A [Source:HGNC Symbol;Acc:HGNC:29302]	0.351777	-1.50727	6.65866e-65	3.65047e-63	yes	down	9.5725	8.83	10.22	9.6	9.64	3.2	3.54	3.25	3.57	3.57	3.426
ENSG00000163520	FBLN2	fibulin 2 [Source:HGNC Symbol;Acc:HGNC:3601]	4.49754	2.16914	1.6397e-49	6.40428e-48	yes	up	1.115	1.25	1.26	1.19	0.76	4.64	5.11	4.25	4.36	5.84	4.84
ENSG00000163535	SGO2	shugoshin 2 [Source:HGNC Symbol;Acc:HGNC:30812]	0.245825	-2.0243	4.22974e-104	4.30166e-102	yes	down	11.2775	9.92	12.8	10.91	11.48	2.86	2.72	2.72	2.63	2.39	2.664
ENSG00000163554	SPTA1	spectrin alpha, erythrocytic 1 [Source:HGNC Symbol;Acc:HGNC:11272]	0.0527347	-4.2451	1.38216e-07	7.25619e-07	yes	down	0.455	0.84	0.49	0.26	0.23	0	0	0.09	0.03	0	0.024
ENSG00000163590	PPM1L	protein phosphatase, Mg2+/Mn2+ dependent 1L [Source:HGNC Symbol;Acc:HGNC:16381]	2.02237	1.01605	3.30223e-22	4.74206e-21	yes	up	1.125	1.37	1.1	1.08	0.95	2.13	2.63	2.31	2.43	2.14	2.328
ENSG00000163629	PTPN13	protein tyrosine phosphatase, non-receptor type 13 [Source:HGNC Symbol;Acc:HGNC:9646]	2.23815	1.16231	2.8791e-79	2.07572e-77	yes	up	3.8075	4.14	3.83	3.52	3.74	8.08	8.28	8.26	8.18	8.89	8.338
ENSG00000163633	C4orf36	chromosome 4 open reading frame 36 [Source:HGNC Symbol;Acc:HGNC:28386]	6.81569	2.76886	0.00340239	0.00962213	yes	up	0.43	0	0.69	0.7	0.33	0.45	1.91	1.35	1.81	0	1.104
ENSG00000163638	ADAMTS9	ADAM metallopeptidase with thrombospondin type 1 motif 9 [Source:HGNC Symbol;Acc:HGNC:13202]	2.39842	1.26209	4.3247e-60	2.1833e-58	yes	up	65.5925	70.71	66.61	63.71	61.34	143.6	134.45	143.22	146.87	182.48	150.124
ENSG00000163661	PTX3	pentraxin 3 [Source:HGNC Symbol;Acc:HGNC:9692]	0.482884	-1.05025	1.64012e-73	1.07229e-71	yes	down	301.488	289.92	299.3	313.52	303.21	150.75	126.57	140.48	148.8	138.08	140.936
ENSG00000163687	DNASE1L3	deoxyribonuclease 1 like 3 [Source:HGNC Symbol;Acc:HGNC:2959]	11.9416	3.57793	4.4373e-53	1.90252e-51	yes	up	1.1625	1.64	1.66	0.43	0.92	13.21	11.34	12.66	11.1	10.69	11.8
ENSG00000163694	RBM47	RNA binding motif protein 47 [Source:HGNC Symbol;Acc:HGNC:30358]	19.0916	4.25486	4.83038e-06	2.14308e-05	yes	up	0.01	0	0	0.03	0.01	0.25	0.18	0.15	0.47	0.24	0.258
ENSG00000163719	MTMR14	myotubularin related protein 14 [Source:HGNC Symbol;Acc:HGNC:26190]	0.474371	-1.07591	1.58959e-81	1.17418e-79	yes	down	33.14	32.16	34.56	33.1	32.74	15.14	14.62	14.89	15.73	16.28	15.332
ENSG00000163751	CPA3	carboxypeptidase A3 [Source:HGNC Symbol;Acc:HGNC:2298]	0.102763	-3.2826	2.5566e-17	2.8462e-16	yes	down	3.15	3.36	2.52	4.29	2.43	0.15	0.16	0.71	0.13	0.66	0.362
ENSG00000163762	TM4SF18	transmembrane 4 L six family member 18 [Source:HGNC Symbol;Acc:HGNC:25181]	0.32943	-1.60196	5.04705e-249	2.36112e-246	yes	down	90.7	81.15	97.24	90.73	93.68	27.65	31.11	29.03	31.96	28.15	29.58
ENSG00000163803	PLB1	phospholipase B1 [Source:HGNC Symbol;Acc:HGNC:30041]	2.40558	1.26639	0.000736914	0.00236163	yes	up	0.48	0.59	0.21	0.73	0.39	1.43	0.82	0.87	0.69	1.01	0.964
ENSG00000163806	SPDYA	speedy/RINGO cell cycle regulator family member A [Source:HGNC Symbol;Acc:HGNC:30613]	0.403591	-1.30903	0.0117794	0.0294827	yes	down	0.7975	0.85	0.61	0.87	0.86	0.32	1.14	0.26	0.3	0.82	0.568
ENSG00000163808	KIF15	kinesin family member 15 [Source:HGNC Symbol;Acc:HGNC:17273]	0.179827	-2.47532	5.74156e-119	7.15215e-117	yes	down	10.84	9.92	11.58	11.64	10.22	1.65	1.37	1.76	1.35	2.27	1.68
ENSG00000163814	CDCP1	CUB domain containing protein 1 [Source:HGNC Symbol;Acc:HGNC:24357]	4.0944	2.03365	2.89937e-55	1.30422e-53	yes	up	1.25	1.32	1.44	0.88	1.36	4.39	5.09	5.19	4.55	4.54	4.752
ENSG00000163815	CLEC3B	C-type lectin domain family 3 member B [Source:HGNC Symbol;Acc:HGNC:11891]	13.7706	3.78352	4.96077e-08	2.72318e-07	yes	up	0.1825	0.13	0.25	0.14	0.21	1.3	2.21	2.15	2.65	3.57	2.376
ENSG00000163884	KLF15	Kruppel like factor 15 [Source:HGNC Symbol;Acc:HGNC:14536]	0.433744	-1.20508	4.6304e-10	3.08283e-09	yes	down	2.62	3.23	2.31	2.57	2.37	0.82	1.21	1.24	1.14	1.09	1.1
ENSG00000163975	MELTF	melanotransferrin [Source:HGNC Symbol;Acc:HGNC:7037]	4.41703	2.14308	2.77192e-129	3.94287e-127	yes	up	3.3725	3.44	2.97	2.34	4.74	13.04	9.89	9.78	11.68	13.87	11.652
ENSG00000163993	S100P	S100 calcium binding protein P [Source:HGNC Symbol;Acc:HGNC:10504]	78.4352	6.29343	2.47152e-08	1.39305e-07	yes	up	0	0	0	0	0	2.97	7.01	5.81	3.97	2.64	4.48
ENSG00000164056	SPRY1	sprouty RTK signaling antagonist 1 [Source:HGNC Symbol;Acc:HGNC:11269]	0.49826	-1.00503	0.0112805	0.0283635	yes	down	7.165	8.05	5.46	7.52	7.63	2.2	2.6	5.34	2.55	5.83	3.704
ENSG00000164087	POC1A	POC1 centriolar protein A [Source:HGNC Symbol;Acc:HGNC:24488]	0.343899	-1.53994	3.29696e-35	8.10837e-34	yes	down	13.305	13.17	12.65	14.5	12.9	4.88	4.07	4.91	4.88	3.34	4.416
ENSG00000164093	PITX2	paired like homeodomain 2 [Source:HGNC Symbol;Acc:HGNC:9005]	25.7546	4.68676	6.84351e-05	0.000259913	yes	up	0.0125	0	0	0.05	0	0.25	0.42	0.16	0.43	0.34	0.32
ENSG00000164100	NDST3	N-deacetylase and N-sulfotransferase 3 [Source:HGNC Symbol;Acc:HGNC:7682]	5.36203	2.42278	3.23908e-08	1.80276e-07	yes	up	0.06	0.04	0.06	0.1	0.04	0.25	0.27	0.34	0.47	0.4	0.346
ENSG00000164104	HMGB2	high mobility group box 2 [Source:HGNC Symbol;Acc:HGNC:5000]	0.315511	-1.66424	1.01467e-156	2.03436e-154	yes	down	318.902	298.44	330.68	325.12	321.37	108.42	95.31	97.83	99.63	89.92	98.222
ENSG00000164109	MAD2L1	mitotic arrest deficient 2 like 1 [Source:HGNC Symbol;Acc:HGNC:6763]	0.28654	-1.80319	7.46203e-124	9.81817e-122	yes	down	35.0525	32.6	36.68	35.06	35.87	9.54	10.61	9.81	9.39	8.53	9.576
ENSG00000164116	GUCY1A1	guanylate cyclase 1 soluble subunit alpha 1 [Source:HGNC Symbol;Acc:HGNC:4685]	4.53622	2.18149	6.38683e-07	3.13709e-06	yes	up	0.14	0.13	0.07	0.23	0.13	0.71	0.61	0.65	0.75	1.04	0.752
ENSG00000164167	LSM6	LSM6 homolog, U6 small nuclear RNA and mRNA degradation associated [Source:HGNC Symbol;Acc:HGNC:17017]	0.469684	-1.09024	1.13138e-23	1.74618e-22	yes	down	52.2525	47.07	51.4	57.08	53.46	23.2	21.27	22.77	24.61	25.85	23.54
ENSG00000164199	ADGRV1	adhesion G protein-coupled receptor V1 [Source:HGNC Symbol;Acc:HGNC:17416]	3.09979	1.63217	9.18365e-05	0.000342124	yes	up	0.4875	0.72	0.51	0.33	0.39	1.33	2.08	1.22	0.81	1.14	1.316
ENSG00000164211	STARD4	StAR related lipid transfer domain containing 4 [Source:HGNC Symbol;Acc:HGNC:18058]	2.04683	1.03339	3.30935e-52	1.38231e-50	yes	up	39.6375	41.47	39.51	41.37	36.2	79.78	76.21	87.25	78.11	68.55	77.98
ENSG00000164241	C5orf63	chromosome 5 open reading frame 63 [Source:HGNC Symbol;Acc:HGNC:40051]	0.481887	-1.05323	0.000101959	0.000377164	yes	down	2.065	2.09	2.38	2.63	1.16	1.09	1.52	2.95	0.96	0.69	1.442
ENSG00000164251	F2RL1	F2R like trypsin receptor 1 [Source:HGNC Symbol;Acc:HGNC:3538]	0.429373	-1.2197	3.4437e-52	1.43558e-50	yes	down	15.2125	13.58	15.49	15.64	16.14	6.7	6.7	6.03	5.94	7.35	6.544
ENSG00000164283	ESM1	endothelial cell specific molecule 1 [Source:HGNC Symbol;Acc:HGNC:3466]	0.378676	-1.40097	4.99511e-46	1.76438e-44	yes	down	126.183	117.41	126.53	134.59	126.2	46.66	43.74	52.25	47.27	34.44	44.872
ENSG00000164342	TLR3	toll like receptor 3 [Source:HGNC Symbol;Acc:HGNC:11849]	2.99312	1.58165	8.70488e-31	1.79662e-29	yes	up	2.3	1.82	2.03	2.76	2.59	6.99	6.74	6.47	6.33	6.46	6.598
ENSG00000164400	CSF2	colony stimulating factor 2 [Source:HGNC Symbol;Acc:HGNC:2434]	0.408484	-1.29165	1.14776e-09	7.37567e-09	yes	down	18.63	18.44	21.04	14.84	20.2	5.49	8.64	5.33	5.96	11.88	7.46
ENSG00000164442	CITED2	Cbp/p300 interacting transactivator with Glu/Asp rich carboxy-terminal domain 2 [Source:HGNC Symbol;Acc:HGNC:1987]	0.390812	-1.35545	1.46874e-11	1.10824e-10	yes	down	86.9325	95.43	84.18	86	82.12	30.46	24.86	46.51	26.88	29.67	31.676
ENSG00000164484	TMEM200A	transmembrane protein 200A [Source:HGNC Symbol;Acc:HGNC:21075]	2.06354	1.04512	1.34501e-07	7.077e-07	yes	up	0.8025	0.94	0.82	0.6	0.85	1.59	1.66	1.74	1.48	1.49	1.592
ENSG00000164530	PI16	peptidase inhibitor 16 [Source:HGNC Symbol;Acc:HGNC:21245]	161.439	7.33484	2.33982e-72	1.50176e-70	yes	up	0.23	0.37	0.17	0.38	0	23.6	26.08	23.94	26.44	36.46	27.304
ENSG00000164611	PTTG1	pituitary tumor-transforming 1 [Source:HGNC Symbol;Acc:HGNC:9690]	0.437325	-1.19322	4.21817e-66	2.37435e-64	yes	down	322.962	303.24	332.62	315.37	340.62	140.58	130.1	149.46	133.34	129.28	136.552
ENSG00000164619	BMPER	BMP binding endothelial regulator [Source:HGNC Symbol;Acc:HGNC:24154]	8.79099	3.13603	2.17331e-35	5.38264e-34	yes	up	0.7625	0.84	0.69	1.02	0.5	2.98	2.73	2.44	3.25	3.55	2.99
ENSG00000164647	STEAP1	STEAP family member 1 [Source:HGNC Symbol;Acc:HGNC:11378]	0.419726	-1.25248	1.06235e-74	7.09984e-73	yes	down	53.75	50.52	58.42	53.6	52.46	22.69	22.03	20.07	20.78	24.45	22.004
ENSG00000164674	SYTL3	synaptotagmin like 3 [Source:HGNC Symbol;Acc:HGNC:15587]	2.46173	1.29967	9.24554e-13	7.62685e-12	yes	up	1.6525	2.33	1.31	1.55	1.42	4.13	3.52	2.98	4.34	4.18	3.83
ENSG00000164754	RAD21	RAD21 cohesin complex component [Source:HGNC Symbol;Acc:HGNC:9811]	0.383848	-1.38139	0	0	yes	down	95.885	94.11	97.92	97.71	93.8	34.42	37.46	37.32	36.99	37.35	36.708
ENSG00000164758	MED30	mediator complex subunit 30 [Source:HGNC Symbol;Acc:HGNC:23032]	0.461828	-1.11457	1.14428e-19	1.44334e-18	yes	down	22.91	20.39	25.53	23.01	22.71	11.04	9.28	9.8	8.72	10.73	9.914
ENSG00000164796	CSMD3	CUB and Sushi multiple domains 3 [Source:HGNC Symbol;Acc:HGNC:19291]	7.35035	2.87781	2.38771e-13	2.05419e-12	yes	up	0.0775	0.1	0.07	0.01	0.13	0.38	0.36	0.75	0.3	0.27	0.412
ENSG00000164841	TMEM74	transmembrane protein 74 [Source:HGNC Symbol;Acc:HGNC:26409]	0.287056	-1.8006	0.0191862	0.0454647	yes	down	0.0875	0.01	0.17	0.1	0.07	0.04	0.03	0.02	0.02	0.01	0.024
ENSG00000164849	GPR146	G protein-coupled receptor 146 [Source:HGNC Symbol;Acc:HGNC:21718]	0.26771	-1.90126	3.77277e-40	1.09854e-38	yes	down	19.88	23.95	20.21	18.39	16.97	3.89	6.2	3.52	5.43	6.7	5.148
ENSG00000164867	NOS3	nitric oxide synthase 3 [Source:HGNC Symbol;Acc:HGNC:7876]	2.56975	1.36163	2.57054e-233	9.83911e-231	yes	up	54.1775	55.39	55.62	53.56	52.14	132.97	136.05	131.93	151.11	138.29	138.07
ENSG00000165072	MAMDC2	MAM domain containing 2 [Source:HGNC Symbol;Acc:HGNC:23673]	2.89408	1.5331	1.97218e-24	3.1621e-23	yes	up	1.5225	1.42	1.92	1.47	1.28	4.24	4.69	4.3	4.59	4.09	4.382
ENSG00000165092	ALDH1A1	aldehyde dehydrogenase 1 family member A1 [Source:HGNC Symbol;Acc:HGNC:402]	0.488566	-1.03337	9.594e-92	8.34599e-90	yes	down	307.745	298.23	321.7	311.31	299.74	142.77	156.69	146.79	146.59	133.28	145.224
ENSG00000165140	FBP1	fructose-bisphosphatase 1 [Source:HGNC Symbol;Acc:HGNC:3606]	0.364897	-1.45444	9.4754e-08	5.07573e-07	yes	down	3.7	3.27	4.1	4.04	3.39	1.18	1.36	1.36	2.17	0.78	1.37
ENSG00000165244	ZNF367	zinc finger protein 367 [Source:HGNC Symbol;Acc:HGNC:18320]	0.41315	-1.27526	3.72108e-12	2.92299e-11	yes	down	1.7	1.78	1.53	1.67	1.82	0.66	0.68	0.57	0.74	0.78	0.686
ENSG00000165272	AQP3	aquaporin 3 (Gill blood group) [Source:HGNC Symbol;Acc:HGNC:636]	9.74411	3.28453	6.65172e-116	7.95636e-114	yes	up	2.7	2.25	2.92	2.83	2.8	23.25	24.75	23.11	23.89	34.11	25.822
ENSG00000165304	MELK	maternal embryonic leucine zipper kinase [Source:HGNC Symbol;Acc:HGNC:16870]	0.443043	-1.17448	5.76301e-52	2.39296e-50	yes	down	31.5625	31.89	33.85	29.82	30.69	13.49	12.05	14.25	15.02	12.28	13.418
ENSG00000165449	SLC16A9	solute carrier family 16 member 9 [Source:HGNC Symbol;Acc:HGNC:23520]	2.70194	1.434	2.46829e-16	2.57495e-15	yes	up	0.825	0.93	0.81	0.86	0.7	2.43	1.93	1.78	2.24	2.55	2.186
ENSG00000165480	SKA3	spindle and kinetochore associated complex subunit 3 [Source:HGNC Symbol;Acc:HGNC:20262]	0.242889	-2.04163	1.91803e-68	1.14386e-66	yes	down	10.66	10.58	11.91	10.11	10.04	2.04	2.03	3.22	2.39	2.55	2.446
ENSG00000165490	DDIAS	DNA damage induced apoptosis suppressor [Source:HGNC Symbol;Acc:HGNC:26351]	0.401724	-1.31572	1.79056e-28	3.399e-27	yes	down	5.715	6.61	5.53	4.9	5.82	2.63	1.64	2.29	3.27	2.68	2.502
ENSG00000165507	DEPP1	DEPP1, autophagy regulator [Source:HGNC Symbol;Acc:HGNC:23355]	0.11736	-3.09099	1.69317e-97	1.57025e-95	yes	down	169.817	207.81	150.78	165.26	155.42	18.21	20.94	14.61	19.32	23.79	19.374
ENSG00000165807	PPP1R36	protein phosphatase 1 regulatory subunit 36 [Source:HGNC Symbol;Acc:HGNC:20097]	2.41847	1.27409	0.0204243	0.0479773	yes	up	0.3575	0.3	0.12	0.23	0.78	1	0.54	0.93	0.4	0.53	0.68
ENSG00000165895	ARHGAP42	Rho GTPase activating protein 42 [Source:HGNC Symbol;Acc:HGNC:26545]	5.35832	2.42178	4.4415e-46	1.57147e-44	yes	up	0.8975	1.11	0.93	1.01	0.54	4.12	4.53	5.38	5.4	3.35	4.556
ENSG00000165899	OTOGL	otogelin like [Source:HGNC Symbol;Acc:HGNC:26901]	2.15158	1.10539	0.00133216	0.00408099	yes	up	0.4625	0.38	0.29	0.89	0.29	0.63	0.78	0.86	0.93	0.49	0.738
ENSG00000165929	TC2N	tandem C2 domains, nuclear [Source:HGNC Symbol;Acc:HGNC:19859]	4.53269	2.18037	1.16478e-06	5.53895e-06	yes	up	0.115	0.11	0.08	0.09	0.18	0.31	0.84	0.45	0.9	0.4	0.58
ENSG00000165949	IFI27	interferon alpha inducible protein 27 [Source:HGNC Symbol;Acc:HGNC:5397]	2.38513	1.25407	4.88459e-57	2.26499e-55	yes	up	247.787	269.84	240.28	243.48	237.55	557.61	533.13	517.99	499.7	751.58	572.002
ENSG00000166016	ABTB2	ankyrin repeat and BTB domain containing 2 [Source:HGNC Symbol;Acc:HGNC:23842]	3.51428	1.81323	1.67855e-06	7.82135e-06	yes	up	0.1175	0.21	0.07	0.09	0.1	0.42	0.49	0.3	0.45	0.32	0.396
ENSG00000166046	TCP11L2	t-complex 11 like 2 [Source:HGNC Symbol;Acc:HGNC:28627]	0.497452	-1.00737	7.71963e-34	1.79772e-32	yes	down	9.0025	10.27	8.74	8.28	8.72	4.25	4.91	4.19	4.46	4.85	4.532
ENSG00000166106	ADAMTS15	ADAM metallopeptidase with thrombospondin type 1 motif 15 [Source:HGNC Symbol;Acc:HGNC:16305]	19.1288	4.25768	3.80449e-20	4.94395e-19	yes	up	0.035	0.04	0.02	0.06	0.02	0.59	0.64	0.59	0.77	0.69	0.656
ENSG00000166171	DPCD	deleted in primary ciliary dyskinesia homolog (mouse) [Source:HGNC Symbol;Acc:HGNC:24542]	0.282232	-1.82505	3.66134e-48	1.40143e-46	yes	down	31.1175	31.31	32.45	27.48	33.23	9.08	7.62	8.53	10.55	8.88	8.932
ENSG00000166278	C2	complement C2 [Source:HGNC Symbol;Acc:HGNC:1248]	4.37151	2.12813	1.76081e-05	7.28835e-05	yes	up	0.4775	0.24	1.13	0.38	0.16	1.06	0.75	1.31	1.72	1.42	1.252
ENSG00000166292	TMEM100	transmembrane protein 100 [Source:HGNC Symbol;Acc:HGNC:25607]	83.0971	6.37673	7.4419e-09	4.44193e-08	yes	up	0	0	0	0	0	0.96	0.69	0.43	0.74	0.62	0.688
ENSG00000166451	CENPN	centromere protein N [Source:HGNC Symbol;Acc:HGNC:30873]	0.36989	-1.43483	7.81113e-33	1.74011e-31	yes	down	50.525	50.78	43.57	57.8	49.95	28.59	18.28	12.35	15.13	14.53	17.776
ENSG00000166482	MFAP4	microfibril associated protein 4 [Source:HGNC Symbol;Acc:HGNC:7035]	7.2965	2.8672	0.0015225	0.00461175	yes	up	0.0425	0.09	0.04	0.04	0	0.38	0.15	0.42	0.4	0.33	0.336
ENSG00000166508	MCM7	minichromosome maintenance complex component 7 [Source:HGNC Symbol;Acc:HGNC:6950]	0.424614	-1.23578	4.46835e-74	2.95811e-72	yes	down	72.8375	68.5	73.01	78.46	71.38	31.95	31.68	32.81	31.1	27.63	31.034
ENSG00000166510	CCDC68	coiled-coil domain containing 68 [Source:HGNC Symbol;Acc:HGNC:24350]	2.31716	1.21236	8.58519e-36	2.1645e-34	yes	up	2.845	3.3	2.82	2.77	2.49	8.02	8.45	7.39	5.88	8.04	7.556
ENSG00000166546	BEAN1	brain expressed associated with NEDD4 1 [Source:HGNC Symbol;Acc:HGNC:24160]	3.50074	1.80766	0.00335318	0.00949827	yes	up	0.18	0.09	0.47	0.12	0.04	0.19	0.18	0.25	0.3	0.29	0.242
ENSG00000166592	RRAD	RRAD, Ras related glycolysis inhibitor and calcium channel regulator [Source:HGNC Symbol;Acc:HGNC:10446]	20.3075	4.34394	4.90831e-58	2.3484e-56	yes	up	1.85	2.52	1.24	1.76	1.88	36.57	32.63	44.06	37.54	22.57	34.674
ENSG00000166670	MMP10	matrix metallopeptidase 10 [Source:HGNC Symbol;Acc:HGNC:7156]	0.441567	-1.1793	1.54944e-14	1.43002e-13	yes	down	9.1825	9.09	8.54	8.43	10.67	3.64	3.82	3.54	3.54	5.92	4.092
ENSG00000166743	ACSM1	acyl-CoA synthetase medium chain family member 1 [Source:HGNC Symbol;Acc:HGNC:18049]	0.22427	-2.15669	0.00135078	0.00413322	yes	down	0.46	0.3	0.5	0.65	0.39	0.34	0.19	0	0.12	0.18	0.166
ENSG00000166793	YPEL4	yippee like 4 [Source:HGNC Symbol;Acc:HGNC:18328]	2.0838	1.05922	2.81299e-07	1.428e-06	yes	up	0.965	1	0.77	1.08	1.01	2.37	2.24	2.09	2.25	2.55	2.3
ENSG00000166845	C18orf54	chromosome 18 open reading frame 54 [Source:HGNC Symbol;Acc:HGNC:13796]	0.466684	-1.09948	2.58152e-39	7.32427e-38	yes	down	7.77	8.32	7.64	7.34	7.78	3.47	3.63	2.87	4.05	4.2	3.644
ENSG00000166851	PLK1	polo like kinase 1 [Source:HGNC Symbol;Acc:HGNC:9077]	0.420562	-1.24961	3.63812e-69	2.22573e-67	yes	down	75.3175	66.66	78.17	80.99	75.45	18.73	16.28	17.37	16.5	18.46	17.468
ENSG00000166856	GPR182	G protein-coupled receptor 182 [Source:HGNC Symbol;Acc:HGNC:13708]	8.92994	3.15865	1.72858e-09	1.09312e-08	yes	up	0.1775	0.15	0.02	0.18	0.36	0.56	0.44	0.47	0.77	0.47	0.542
ENSG00000166908	PIP4K2C	phosphatidylinositol-5-phosphate 4-kinase type 2 gamma [Source:HGNC Symbol;Acc:HGNC:23786]	0.438898	-1.18804	5.69053e-12	4.41079e-11	yes	down	3.0175	2.76	2.98	2.11	4.22	0.92	1.07	1.17	2.42	1.06	1.328
ENSG00000166912	MTMR10	myotubularin related protein 10 [Source:HGNC Symbol;Acc:HGNC:25999]	0.496265	-1.01082	1.32874e-77	9.26247e-76	yes	down	55.5775	54.58	57.15	56.44	54.14	25.09	26.46	27.87	24.56	23.94	25.584
ENSG00000166922	SCG5	secretogranin V [Source:HGNC Symbol;Acc:HGNC:10816]	2.06034	1.04288	7.00713e-12	5.40741e-11	yes	up	4.5025	4.26	4.27	4.6	4.88	9.61	9.77	8.61	9.38	8.17	9.108
ENSG00000166946	CCNDBP1	cyclin D1 binding protein 1 [Source:HGNC Symbol;Acc:HGNC:1587]	0.466107	-1.10127	5.84385e-63	3.10668e-61	yes	down	45.13	45.36	48.62	41.58	44.96	22.33	21.43	19.69	19.7	20.72	20.774
ENSG00000166979	EVA1C	eva-1 homolog C [Source:HGNC Symbol;Acc:HGNC:13239]	2.36172	1.23984	3.63398e-52	1.51191e-50	yes	up	20.7675	22.09	19.42	20.1	21.46	49.18	47.41	44.2	52.91	55.33	49.806
ENSG00000167077	MEI1	meiotic double-stranded break formation protein 1 [Source:HGNC Symbol;Acc:HGNC:28613]	2.53279	1.34073	6.52351e-06	2.85041e-05	yes	up	0.9675	0.7	1.02	1.16	0.99	3.29	5.93	4.01	4.91	1.93	4.014
ENSG00000167083	GNGT2	G protein subunit gamma transducin 2 [Source:HGNC Symbol;Acc:HGNC:4412]	2.0296	1.0212	2.60217e-09	1.61977e-08	yes	up	2.055	1.52	1.61	2.68	2.41	4.09	4.49	4.02	4.81	3.72	4.226
ENSG00000167131	CCDC103	coiled-coil domain containing 103 [Source:HGNC Symbol;Acc:HGNC:32700]	0.302891	-1.72313	0.00394999	0.0109936	yes	down	1.2775	1.84	0.46	1.29	1.52	0.41	1.19	0.67	0.72	0.15	0.628
ENSG00000167207	NOD2	nucleotide binding oligomerization domain containing 2 [Source:HGNC Symbol;Acc:HGNC:5331]	4.65995	2.22031	0.000531742	0.00174636	yes	up	0.2075	0.08	0.07	0	0.68	0.15	0.17	0.3	0.84	0.3	0.352
ENSG00000167220	HDHD2	haloacid dehalogenase like hydrolase domain containing 2 [Source:HGNC Symbol;Acc:HGNC:25364]	0.445448	-1.16667	7.66715e-20	9.78829e-19	yes	down	12.15	11.18	11.88	11.96	13.58	5.76	6.38	6.17	6.69	4.21	5.842
ENSG00000167244	IGF2	insulin like growth factor 2 [Source:HGNC Symbol;Acc:HGNC:5466]	0.350755	-1.51146	5.3594e-16	5.45317e-15	yes	down	2.855	3.09	2.74	3.03	2.56	0.79	0.69	0.61	1.2	1.13	0.884
ENSG00000167306	MYO5B	myosin VB [Source:HGNC Symbol;Acc:HGNC:7603]	0.302753	-1.72379	4.95582e-08	2.72117e-07	yes	down	1.395	1.11	1.93	1.58	0.96	0.15	0.25	0.33	0.14	0.42	0.258
ENSG00000167434	CA4	carbonic anhydrase 4 [Source:HGNC Symbol;Acc:HGNC:1375]	0.389281	-1.36112	0.0213084	0.0497212	yes	down	0.83	0.57	0.87	1.3	0.58	0.25	0.57	0.29	0.31	0.37	0.358
ENSG00000167553	TUBA1C	tubulin alpha 1c [Source:HGNC Symbol;Acc:HGNC:20768]	0.421793	-1.24539	5.28667e-132	7.94965e-130	yes	down	436.217	410.01	441.12	458.16	435.58	176.08	169.69	179.05	176.18	183.21	176.842
ENSG00000167608	TMC4	transmembrane channel like 4 [Source:HGNC Symbol;Acc:HGNC:22998]	2.34785	1.23134	0.0213808	0.0498625	yes	up	0.275	0.41	0.21	0.19	0.29	1.05	0.51	1.16	0.25	1.51	0.896
ENSG00000167641	PPP1R14A	protein phosphatase 1 regulatory inhibitor subunit 14A [Source:HGNC Symbol;Acc:HGNC:14871]	2.29851	1.2007	4.75775e-10	3.16462e-09	yes	up	7.7775	6.88	4.42	8.96	10.85	18.96	16.37	16.49	15.73	21.67	17.844
ENSG00000167656	LY6D	lymphocyte antigen 6 family member D [Source:HGNC Symbol;Acc:HGNC:13348]	10.5668	3.40147	0.00928493	0.0238344	yes	up	0.035	0	0.14	0	0	0.46	0.39	0.49	0.55	0.45	0.468
ENSG00000167676	PLIN4	perilipin 4 [Source:HGNC Symbol;Acc:HGNC:29393]	2.24616	1.16746	1.90886e-15	1.8831e-14	yes	up	1.75	1.11	1.66	2.12	2.11	3.16	4.29	6	3.83	4.57	4.37
ENSG00000167711	SERPINF2	serpin family F member 2 [Source:HGNC Symbol;Acc:HGNC:9075]	3.59747	1.84698	0.00343489	0.0096984	yes	up	0.135	0.12	0.23	0.09	0.1	0.47	0.27	0.18	0.26	0.51	0.338
ENSG00000167748	KLK1	kallikrein 1 [Source:HGNC Symbol;Acc:HGNC:6357]	6.79913	2.76535	6.31449e-06	2.76367e-05	yes	up	0.23	0.23	0.21	0.29	0.19	1.21	1.48	1.01	1.55	2.19	1.488
ENSG00000167771	RCOR2	REST corepressor 2 [Source:HGNC Symbol;Acc:HGNC:27455]	2.11507	1.0807	5.08478e-15	4.86125e-14	yes	up	1.22	1.39	1.21	1.08	1.2	2.21	1.99	2.25	2.58	2.91	2.388
ENSG00000167772	ANGPTL4	angiopoietin like 4 [Source:HGNC Symbol;Acc:HGNC:16039]	3.65085	1.86823	1.88304e-67	1.09508e-65	yes	up	18.97	25.65	15.96	16.23	18.04	61.44	69.09	61.59	66.42	71.02	65.912
ENSG00000167895	TMC8	transmembrane channel like 8 [Source:HGNC Symbol;Acc:HGNC:20474]	0.352043	-1.50618	1.91556e-11	1.43306e-10	yes	down	1.185	1.3	1.21	1.19	1.04	0.47	0.41	1.2	0.47	0.36	0.582
ENSG00000167900	TK1	thymidine kinase 1 [Source:HGNC Symbol;Acc:HGNC:11830]	0.264004	-1.92137	3.03903e-186	8.09845e-184	yes	down	101.722	98.64	100.74	104.87	102.64	25.11	26.94	30.12	27.34	21.74	26.25
ENSG00000167984	NLRC3	NLR family CARD domain containing 3 [Source:HGNC Symbol;Acc:HGNC:29889]	0.481704	-1.05378	1.17519e-07	6.23332e-07	yes	down	0.7075	0.76	0.75	0.66	0.66	0.34	0.5	0.29	0.31	0.39	0.366
ENSG00000167992	VWCE	von Willebrand factor C and EGF domains [Source:HGNC Symbol;Acc:HGNC:26487]	3.10451	1.63436	4.77253e-65	2.63014e-63	yes	up	6.09	5.25	6.81	5.5	6.8	16.09	20.85	17.65	17.99	15.5	17.616
ENSG00000167995	BEST1	bestrophin 1 [Source:HGNC Symbol;Acc:HGNC:12703]	2.7342	1.45112	1.79244e-13	1.55414e-12	yes	up	0.6775	0.81	0.82	0.49	0.59	1.77	1.37	1.6	1.62	2.13	1.698
ENSG00000167996	FTH1	ferritin heavy chain 1 [Source:HGNC Symbol;Acc:HGNC:3976]	2.17179	1.11889	1.0596e-192	2.89696e-190	yes	up	2004.89	2220.18	1931.28	1901.43	1966.66	4180.19	4386.93	4122.34	4295.62	4591.22	4315.26
ENSG00000168032	ENTPD3	ectonucleoside triphosphate diphosphohydrolase 3 [Source:HGNC Symbol;Acc:HGNC:3365]	5.47867	2.45383	2.1868e-05	8.93393e-05	yes	up	0.0775	0	0.11	0.07	0.13	0.78	0.4	0.41	0.31	0.3	0.44
ENSG00000168078	PBK	PDZ binding kinase [Source:HGNC Symbol;Acc:HGNC:18282]	0.209931	-2.25201	7.45198e-101	7.22945e-99	yes	down	29.85	27.12	31.85	31.09	29.34	7.5	5.76	6.13	4.58	6.27	6.048
ENSG00000168140	VASN	vasorin [Source:HGNC Symbol;Acc:HGNC:18517]	3.81366	1.93118	0.000486323	0.00160723	yes	up	0.085	0.13	0	0.12	0.09	0.37	0.28	0.32	0.31	0.33	0.322
ENSG00000168209	DDIT4	DNA damage inducible transcript 4 [Source:HGNC Symbol;Acc:HGNC:24944]	3.79115	1.92264	8.58374e-170	1.90216e-167	yes	up	111.873	110.15	114.99	116.06	106.29	424.64	430.15	323.03	409.3	438.59	405.142
ENSG00000168280	KIF5C	kinesin family member 5C [Source:HGNC Symbol;Acc:HGNC:6325]	9.2413	3.2081	1.18291e-11	8.98361e-11	yes	up	0.0525	0.04	0.1	0.04	0.03	0.33	0.42	0.56	0.38	0.23	0.384
ENSG00000168314	MOBP	myelin-associated oligodendrocyte basic protein [Source:HGNC Symbol;Acc:HGNC:7189]	16.6678	4.059	1.22112e-51	4.99165e-50	yes	up	0.225	0.06	0.32	0.28	0.24	2.69	2.42	3.36	4.16	3.71	3.268
ENSG00000168333	PPDPFL	pancreatic progenitor cell differentiation and proliferation factor like [Source:HGNC Symbol;Acc:HGNC:31745]	79.8124	6.31854	1.77812e-08	1.02109e-07	yes	up	0	0	0	0	0	0.89	1.47	1.42	2.84	1.35	1.594
ENSG00000168393	DTYMK	deoxythymidylate kinase [Source:HGNC Symbol;Acc:HGNC:3061]	0.353157	-1.50162	4.06379e-76	2.76863e-74	yes	down	80.595	70.86	83.98	81.79	85.75	28.44	24.86	22.74	25.82	25.94	25.56
ENSG00000168398	BDKRB2	bradykinin receptor B2 [Source:HGNC Symbol;Acc:HGNC:1030]	6.42097	2.68279	3.51906e-36	8.9907e-35	yes	up	0.3175	0.26	0.35	0.3	0.36	2.86	2.67	1.75	2.29	2.34	2.382
ENSG00000168447	SCNN1B	sodium channel epithelial 1 beta subunit [Source:HGNC Symbol;Acc:HGNC:10600]	0.0962886	-3.37649	0.00518449	0.014045	yes	down	0.1375	0.18	0.11	0.13	0.13	0	0.04	0.2	0	0	0.048
ENSG00000168453	HR	HR, lysine demethylase and nuclear receptor corepressor [Source:HGNC Symbol;Acc:HGNC:5172]	4.95929	2.31013	5.49318e-09	3.32929e-08	yes	up	0.2575	0.46	0.28	0.17	0.12	1.41	1.05	1.56	0.59	2.25	1.372
ENSG00000168477	TNXB	tenascin XB [Source:HGNC Symbol;Acc:HGNC:11976]	2.28346	1.19122	2.38111e-23	3.61929e-22	yes	up	2.755	3.53	2.45	3.01	2.03	5.2	6.36	6.4	5.85	8.11	6.384
ENSG00000168539	CHRM1	cholinergic receptor muscarinic 1 [Source:HGNC Symbol;Acc:HGNC:1950]	25.3282	4.66267	9.37608e-05	0.000348717	yes	up	0.0075	0.03	0	0	0	0.18	0.15	0.15	0.19	0.41	0.216
ENSG00000168621	GDNF	glial cell derived neurotrophic factor [Source:HGNC Symbol;Acc:HGNC:4232]	14.5537	3.86332	6.11671e-05	0.000234381	yes	up	0.015	0.02	0.02	0	0.02	0.28	0.2	0.17	0.27	0.14	0.212
ENSG00000168685	IL7R	interleukin 7 receptor [Source:HGNC Symbol;Acc:HGNC:6024]	3.49469	1.80517	6.51155e-35	1.5811e-33	yes	up	1.175	1.16	0.99	1.1	1.45	4.02	4.05	3.56	3.52	2.6	3.55
ENSG00000168743	NPNT	nephronectin [Source:HGNC Symbol;Acc:HGNC:27405]	63.9144	5.99807	3.59247e-41	1.08975e-39	yes	up	0.1575	0.07	0.29	0.2	0.07	3.82	4.1	2.96	4.46	5.54	4.176
ENSG00000168763	CNNM3	cyclin and CBS domain divalent metal cation transport mediator 3 [Source:HGNC Symbol;Acc:HGNC:104]	0.465147	-1.10424	1.643e-36	4.22324e-35	yes	down	6.7325	7.3	6.24	6.56	6.83	2.94	3.28	3.1	2.86	3.45	3.126
ENSG00000168811	IL12A	interleukin 12A [Source:HGNC Symbol;Acc:HGNC:5969]	0.406545	-1.29851	1.56078e-05	6.51026e-05	yes	down	1.9975	2.05	2.06	2.22	1.66	0.78	0.86	0.76	0.94	0.97	0.862
ENSG00000168824	NSG1	neuronal vesicle trafficking associated 1 [Source:HGNC Symbol;Acc:HGNC:18790]	4.74185	2.24545	2.98114e-05	0.000119434	yes	up	0.1475	0.12	0.29	0.08	0.1	0.45	0.9	0.48	0.54	0.41	0.556
ENSG00000168843	FSTL5	follistatin like 5 [Source:HGNC Symbol;Acc:HGNC:21386]	0.195185	-2.35709	6.76333e-18	7.76768e-17	yes	down	2.3075	1.73	2.28	2.63	2.59	0.26	0.61	0.58	0.35	0.21	0.402
ENSG00000169047	IRS1	insulin receptor substrate 1 [Source:HGNC Symbol;Acc:HGNC:6125]	6.941	2.79514	1.23413e-10	8.61078e-10	yes	up	0.0325	0.01	0.03	0.02	0.07	0.24	0.18	0.2	0.21	0.3	0.226
ENSG00000169116	PARM1	prostate androgen-regulated mucin-like protein 1 [Source:HGNC Symbol;Acc:HGNC:24536]	13.4182	3.74612	4.00959e-19	4.8905e-18	yes	up	0.0575	0.09	0.06	0.05	0.03	0.62	0.72	0.61	0.85	0.72	0.704
ENSG00000169184	MN1	MN1 proto-oncogene, transcriptional regulator [Source:HGNC Symbol;Acc:HGNC:7180]	4.31505	2.10938	1.47776e-98	1.39506e-96	yes	up	1.9625	2.25	1.72	1.99	1.89	7.61	7.55	6.89	8.87	9.59	8.102
ENSG00000169245	CXCL10	C-X-C motif chemokine ligand 10 [Source:HGNC Symbol;Acc:HGNC:10637]	2.22798	1.15573	0.00234769	0.00686152	yes	up	0.8175	1.07	0.67	0.83	0.7	1.15	1.93	1.04	2.09	2.68	1.778
ENSG00000169247	SH3TC2	SH3 domain and tetratricopeptide repeats 2 [Source:HGNC Symbol;Acc:HGNC:29427]	2.2008	1.13803	1.90885e-10	1.31195e-09	yes	up	1.3025	1.3	1.28	1.27	1.36	2.77	2.47	1.82	2.5	2.43	2.398
ENSG00000169252	ADRB2	adrenoceptor beta 2 [Source:HGNC Symbol;Acc:HGNC:286]	2.33419	1.22292	2.53044e-13	2.16516e-12	yes	up	2.295	2.48	2.52	2.25	1.93	4.34	4.01	7.02	4.72	5.73	5.164
ENSG00000169282	KCNAB1	potassium voltage-gated channel subfamily A member regulatory beta subunit 1 [Source:HGNC Symbol;Acc:HGNC:6228]	2.6767	1.42045	1.75168e-11	1.31466e-10	yes	up	0.53	0.54	0.5	0.52	0.56	1.29	1.22	1.48	1.83	1.52	1.468
ENSG00000169359	SLC33A1	solute carrier family 33 member 1 [Source:HGNC Symbol;Acc:HGNC:95]	2.09568	1.06742	4.47981e-53	1.91685e-51	yes	up	18.645	22.2	18.24	17.85	16.29	40.87	42.87	45.09	41.88	42	42.542
ENSG00000169403	PTAFR	platelet activating factor receptor [Source:HGNC Symbol;Acc:HGNC:9582]	15.2042	3.92639	1.96281e-24	3.14947e-23	yes	up	0.085	0.06	0.11	0.12	0.05	1.41	1.23	1.09	1.17	1.13	1.206
ENSG00000169429	CXCL8	C-X-C motif chemokine ligand 8 [Source:HGNC Symbol;Acc:HGNC:6025]	0.372516	-1.42463	3.6466e-10	2.44953e-09	yes	down	93.2275	116.76	91.2	73.01	91.94	26.57	27.88	38.33	22.2	46.21	32.238
ENSG00000169439	SDC2	syndecan 2 [Source:HGNC Symbol;Acc:HGNC:10659]	2.49417	1.31856	1.59963e-14	1.47505e-13	yes	up	2.4675	3.18	2.11	2.57	2.01	5.4	4.94	2.9	3.81	6.4	4.69
ENSG00000169607	CKAP2L	cytoskeleton associated protein 2 like [Source:HGNC Symbol;Acc:HGNC:26877]	0.249604	-2.00229	4.52385e-111	5.01243e-109	yes	down	10.025	9.49	10.67	9.71	10.23	1.85	1.84	2.17	2.43	3.23	2.304
ENSG00000169668	BCRP2	breakpoint cluster region pseudogene 2 [Source:HGNC Symbol;Acc:HGNC:1015]	0.439488	-1.1861	3.99819e-10	2.67206e-09	yes	down	3.885	4.17	3.15	3.93	4.29	1.69	1.41	1.35	1.84	1.95	1.648
ENSG00000169679	BUB1	BUB1 mitotic checkpoint serine/threonine kinase [Source:HGNC Symbol;Acc:HGNC:1148]	0.277563	-1.84912	2.83601e-140	4.73838e-138	yes	down	44.43	39.65	49.13	46.67	42.27	13.02	14.16	11.89	12.29	10.92	12.456
ENSG00000169692	AGPAT2	1-acylglycerol-3-phosphate O-acyltransferase 2 [Source:HGNC Symbol;Acc:HGNC:325]	0.481753	-1.05364	1.50339e-29	2.97177e-28	yes	down	32.6625	35.99	29.6	31.98	33.08	15.74	14.26	14.38	15.1	20.06	15.908
ENSG00000169715	MT1E	metallothionein 1E [Source:HGNC Symbol;Acc:HGNC:7397]	0.388524	-1.36393	2.72909e-29	5.34942e-28	yes	down	100.968	89.95	97.7	104.69	111.53	31.25	37.45	34.93	39.53	55.69	39.77
ENSG00000169783	LINGO1	leucine rich repeat and Ig domain containing 1 [Source:HGNC Symbol;Acc:HGNC:21205]	9.04616	3.17731	5.39863e-17	5.87041e-16	yes	up	0.1875	0.15	0.08	0.08	0.44	1.06	1.18	1.07	1.1	1.34	1.15
ENSG00000169860	P2RY1	purinergic receptor P2Y1 [Source:HGNC Symbol;Acc:HGNC:8539]	2.77454	1.47225	3.14772e-41	9.58985e-40	yes	up	1.3125	1.33	1.51	1.19	1.22	3.47	3.59	3.93	3.27	3.32	3.516
ENSG00000169896	ITGAM	integrin subunit alpha M [Source:HGNC Symbol;Acc:HGNC:6149]	21.1156	4.40024	0.000374262	0.00126043	yes	up	0.005	0	0	0	0.02	0.11	0.04	0.18	0.19	0.05	0.114
ENSG00000170312	CDK1	cyclin dependent kinase 1 [Source:HGNC Symbol;Acc:HGNC:1722]	0.266713	-1.90664	4.63199e-124	6.13288e-122	yes	down	85.195	82.85	91.89	83.48	82.56	25.05	21.19	22.66	21.7	17.33	21.586
ENSG00000170323	FABP4	fatty acid binding protein 4 [Source:HGNC Symbol;Acc:HGNC:3559]	0.387936	-1.36611	2.04033e-08	1.15933e-07	yes	down	5.2075	5.38	4.93	6.14	4.38	1.79	2.16	1.75	1.66	2.46	1.964
ENSG00000170324	FRMPD2	FERM and PDZ domain containing 2 [Source:HGNC Symbol;Acc:HGNC:28572]	2.75883	1.46406	0.00729607	0.0191804	yes	up	0.285	0.41	0.12	0.54	0.07	0.25	0.16	0.13	0.53	0.25	0.264
ENSG00000170365	SMAD1	SMAD family member 1 [Source:HGNC Symbol;Acc:HGNC:6767]	0.350395	-1.51295	3.42739e-124	4.56667e-122	yes	down	65.6025	70.51	67.36	62.31	62.23	19.27	22.5	20.2	21.24	26.09	21.86
ENSG00000170412	GPRC5C	G protein-coupled receptor class C group 5 member C [Source:HGNC Symbol;Acc:HGNC:13309]	5.01831	2.3272	0.000247315	0.000859581	yes	up	0.405	0.64	0.05	0.93	0	0.68	0.94	1.15	0.36	1.36	0.898
ENSG00000170458	CD14	CD14 molecule [Source:HGNC Symbol;Acc:HGNC:1628]	11.4745	3.52036	2.96083e-29	5.79827e-28	yes	up	0.77	1.37	0.55	0.58	0.58	5.57	7.09	4.86	5.91	7.09	6.104
ENSG00000170537	TMC7	transmembrane channel like 7 [Source:HGNC Symbol;Acc:HGNC:23000]	2.06171	1.04384	1.66352e-21	2.32694e-20	yes	up	2.635	3.54	2.7	2.13	2.17	5.08	5.05	4.88	5.56	4.68	5.05
ENSG00000170540	ARL6IP1	ADP ribosylation factor like GTPase 6 interacting protein 1 [Source:HGNC Symbol;Acc:HGNC:697]	0.153311	-2.70547	0	0	yes	down	256.44	254.82	262.35	261.27	247.32	38.17	36.21	37.77	36.66	43.07	38.376
ENSG00000170703	TTLL6	tubulin tyrosine ligase like 6 [Source:HGNC Symbol;Acc:HGNC:26664]	2.681	1.42277	0.0115474	0.0289641	yes	up	0.16	0.1	0.28	0.08	0.18	0.14	0.33	0.47	0.37	0.13	0.288
ENSG00000170775	GPR37	G protein-coupled receptor 37 [Source:HGNC Symbol;Acc:HGNC:4494]	2.92367	1.54778	1.93341e-13	1.67224e-12	yes	up	0.59	0.67	0.63	0.52	0.54	1.57	1.52	1.77	1.75	1.74	1.67
ENSG00000170801	HTRA3	HtrA serine peptidase 3 [Source:HGNC Symbol;Acc:HGNC:30406]	2.82151	1.49647	3.0422e-41	9.28763e-40	yes	up	7.3925	9.37	6.93	5.92	7.35	18.44	23.24	18.01	19.84	20.27	19.96
ENSG00000170921	TANC2	tetratricopeptide repeat, ankyrin repeat and coiled-coil containing 2 [Source:HGNC Symbol;Acc:HGNC:30212]	2.37419	1.24744	1.97286e-63	1.06222e-61	yes	up	6.355	7.37	6.42	6.5	5.13	12.77	16.08	13.01	13.5	15.88	14.248
ENSG00000171055	FEZ2	fasciculation and elongation protein zeta 2 [Source:HGNC Symbol;Acc:HGNC:3660]	0.496754	-1.0094	1.47397e-135	2.35076e-133	yes	down	118.478	125.53	115.47	115.55	117.36	55.14	49.28	61.06	53.22	52.72	54.284
ENSG00000171115	GIMAP8	GTPase, IMAP family member 8 [Source:HGNC Symbol;Acc:HGNC:21792]	0.461191	-1.11656	1.21548e-65	6.76938e-64	yes	down	59.23	64.39	60.76	55.22	56.55	25.85	24.73	24.52	25.7	31.54	26.468
ENSG00000171124	FUT3	fucosyltransferase 3 (Lewis blood group) [Source:HGNC Symbol;Acc:HGNC:4014]	6.45005	2.68931	0.00636499	0.0169293	yes	up	0.0925	0.04	0.14	0.19	0	0.16	0.19	0.51	0.59	0.86	0.462
ENSG00000171126	KCNG3	potassium voltage-gated channel modifier subfamily G member 3 [Source:HGNC Symbol;Acc:HGNC:18306]	6.74617	2.75407	0.000705951	0.00227087	yes	up	0.025	0.04	0.04	0.02	0	0.21	0.14	0.16	0.13	0.12	0.152
ENSG00000171227	TMEM37	transmembrane protein 37 [Source:HGNC Symbol;Acc:HGNC:18216]	0.481834	-1.05339	2.63055e-07	1.34056e-06	yes	down	3.9975	3.39	3.85	4.82	3.93	1.85	1.23	2.03	1.98	2.3	1.878
ENSG00000171236	LRG1	leucine rich alpha-2-glycoprotein 1 [Source:HGNC Symbol;Acc:HGNC:29480]	3.01608	1.59268	0.000139753	0.000504298	yes	up	0.215	0.15	0.37	0.12	0.22	0.73	0.51	0.65	0.75	0.42	0.612
ENSG00000171241	SHCBP1	SHC binding and spindle associated 1 [Source:HGNC Symbol;Acc:HGNC:29547]	0.323541	-1.62798	5.80591e-63	3.09433e-61	yes	down	16.825	14.88	17.2	18.41	16.81	5.25	4.7	7.84	6.15	4.49	5.686
ENSG00000171246	NPTX1	neuronal pentraxin 1 [Source:NCBI gene;Acc:4884]	8.49175	3.08606	0.0142339	0.0349408	yes	up	0.005	0	0	0	0.02	0.04	0.05	0.08	0.05	0.22	0.088
ENSG00000171303	KCNK3	potassium two pore domain channel subfamily K member 3 [Source:HGNC Symbol;Acc:HGNC:6278]	63.6292	5.99162	1.17497e-07	6.23332e-07	yes	up	0	0	0	0	0	0.1	0.08	0.16	0.18	0.2	0.144
ENSG00000171320	ESCO2	establishment of sister chromatid cohesion N-acetyltransferase 2 [Source:HGNC Symbol;Acc:HGNC:27230]	0.276079	-1.85685	6.08955e-38	1.6499e-36	yes	down	5.8475	6.59	5.53	4.68	6.59	1.49	1.78	1.94	0.94	2.34	1.698
ENSG00000171345	KRT19	keratin 19 [Source:HGNC Symbol;Acc:HGNC:6436]	2.95129	1.56134	3.39256e-161	7.21416e-159	yes	up	36.5025	33.28	38.07	35.68	38.98	103.49	100.29	102.5	109.6	105.7	104.316
ENSG00000171346	KRT15	keratin 15 [Source:HGNC Symbol;Acc:HGNC:6421]	6.95079	2.79718	9.80761e-27	1.74678e-25	yes	up	0.7225	0.74	0.48	0.94	0.73	4.99	4.93	4.03	4.29	3.23	4.294
ENSG00000171368	TPPP	tubulin polymerization promoting protein [Source:HGNC Symbol;Acc:HGNC:24164]	4.0572	2.02049	3.40787e-12	2.69102e-11	yes	up	0.135	0.18	0.09	0.15	0.12	0.5	0.57	0.44	0.61	0.55	0.534
ENSG00000171388	APLN	apelin [Source:HGNC Symbol;Acc:HGNC:16665]	0.239541	-2.06166	2.3374e-195	6.6496e-193	yes	down	489.072	436.94	511.75	498.48	509.12	118.61	117.73	126.49	117.67	98.59	115.818
ENSG00000171435	KSR2	kinase suppressor of ras 2 [Source:HGNC Symbol;Acc:HGNC:18610]	0.321688	-1.63627	3.3315e-41	1.01351e-39	yes	down	1.2875	1.2	1.37	1.61	0.97	0.42	0.36	0.48	0.44	0.31	0.402
ENSG00000171476	HOPX	HOP homeobox [Source:HGNC Symbol;Acc:HGNC:24961]	0.445841	-1.1654	7.44998e-05	0.000281726	yes	down	2.58	3.2	1.87	2.69	2.56	0.98	1.24	1.15	1.28	0.87	1.104
ENSG00000171631	P2RY6	pyrimidinergic receptor P2Y6 [Source:HGNC Symbol;Acc:HGNC:8543]	5.83697	2.54522	1.95189e-08	1.11287e-07	yes	up	0.265	0.28	0.27	0.16	0.35	2.06	0.83	1.53	1.14	1.1	1.332
ENSG00000171658	NMRAL2P	NmrA like redox sensor 2, pseudogene [Source:HGNC Symbol;Acc:HGNC:52332]	4.34734	2.12013	4.33718e-63	2.31742e-61	yes	up	3.2375	4.28	2.8	2.83	3.04	10.11	12.14	8.51	10.08	9.61	10.09
ENSG00000171766	GATM	glycine amidinotransferase [Source:HGNC Symbol;Acc:HGNC:4175]	3.47289	1.79614	0.0155246	0.0377045	yes	up	0.1175	0.18	0.13	0	0.16	0.14	0.68	0.29	0.31	0.21	0.326
ENSG00000171786	NHLH1	nescient helix-loop-helix 1 [Source:HGNC Symbol;Acc:HGNC:7817]	2.18421	1.12711	0.0167226	0.0402936	yes	up	0.185	0.27	0.15	0.14	0.18	0.24	0.44	0.46	0.26	0.52	0.384
ENSG00000171817	ZNF540	zinc finger protein 540 [Source:HGNC Symbol;Acc:HGNC:25331]	2.35687	1.23687	0.0210779	0.0492653	yes	up	0.13	0.21	0.21	0.02	0.08	0.56	0.25	0.25	1.72	0.27	0.61
ENSG00000171840	NINJ2	ninjurin 2 [Source:HGNC Symbol;Acc:HGNC:7825]	3.30427	1.72433	6.31764e-08	3.43666e-07	yes	up	1.7825	1.9	1.97	1.52	1.74	5.31	7.14	3.34	6.69	4.54	5.404
ENSG00000171848	RRM2	ribonucleotide reductase regulatory subunit M2 [Source:HGNC Symbol;Acc:HGNC:10452]	0.297804	-1.74756	9.04979e-82	6.73202e-80	yes	down	78.6625	70.18	77.15	88.53	78.79	27.63	21.63	25.72	26.15	17.5	23.726
ENSG00000171860	C3AR1	complement C3a receptor 1 [Source:HGNC Symbol;Acc:HGNC:1319]	25.6478	4.68076	8.99242e-09	5.32963e-08	yes	up	0.035	0.11	0	0.03	0	1.05	0.86	1.06	0.97	0.39	0.866
ENSG00000171864	PRND	prion like protein doppel [Source:HGNC Symbol;Acc:HGNC:15748]	0.111625	-3.16327	3.36665e-17	3.72045e-16	yes	down	0.79	0.83	0.71	0.9	0.72	0.12	0.11	0.06	0.07	0.06	0.084
ENSG00000172031	EPHX4	epoxide hydrolase 4 [Source:HGNC Symbol;Acc:HGNC:23758]	0.348634	-1.52022	4.20213e-12	3.28494e-11	yes	down	5.0125	5.9	4.91	3.68	5.56	1.27	1.6	2.11	1.57	1.95	1.7
ENSG00000172167	MTBP	MDM2 binding protein [Source:HGNC Symbol;Acc:HGNC:7417]	0.335411	-1.576	8.3967e-25	1.36605e-23	yes	down	3.6675	3.34	3.9	3.51	3.92	1.48	1.23	1.05	1.38	1.05	1.238
ENSG00000172183	ISG20	interferon stimulated exonuclease gene 20 [Source:HGNC Symbol;Acc:HGNC:6130]	2.88012	1.52613	5.0575e-57	2.34001e-55	yes	up	15.72	19.4	13.8	15.12	14.56	42.52	38.2	36.3	39.55	51.77	41.668
ENSG00000172348	RCAN2	regulator of calcineurin 2 [Source:HGNC Symbol;Acc:HGNC:3041]	0.415654	-1.26655	4.02388e-14	3.63721e-13	yes	down	3.21	3.87	3.09	2.57	3.31	1.32	1.23	0.97	1.46	1.45	1.286
ENSG00000172349	IL16	interleukin 16 [Source:HGNC Symbol;Acc:HGNC:5980]	3.2678	1.70832	1.56564e-11	1.17882e-10	yes	up	0.96	0.6	1.76	0.52	0.96	3.06	2.24	2.04	2.06	2.63	2.406
ENSG00000172379	ARNT2	aryl hydrocarbon receptor nuclear translocator 2 [Source:HGNC Symbol;Acc:HGNC:16876]	10.9005	3.44632	1.12394e-18	1.35053e-17	yes	up	0.3225	0.44	0.43	0.05	0.37	0.59	0.74	1.32	1.07	0.35	0.814
ENSG00000172399	MYOZ2	myozenin 2 [Source:HGNC Symbol;Acc:HGNC:1330]	3.16123	1.66049	6.65745e-09	3.99865e-08	yes	up	0.4375	0.41	0.4	0.4	0.54	1.57	1.46	1.36	1.48	0.85	1.344
ENSG00000172508	CARNS1	carnosine synthase 1 [Source:HGNC Symbol;Acc:HGNC:29268]	2.497	1.3202	2.5688e-08	1.44479e-07	yes	up	0.35	0.38	0.37	0.35	0.3	0.89	1	0.87	0.97	0.94	0.934
ENSG00000172548	NIPAL4	NIPA like domain containing 4 [Source:HGNC Symbol;Acc:HGNC:28018]	9.7302	3.28247	0.00819066	0.0212903	yes	up	0.03	0.05	0	0	0.07	0.14	0.04	0.2	0.16	0.23	0.154
ENSG00000172687	ZNF738	zinc finger protein 738 [Source:HGNC Symbol;Acc:HGNC:32469]	0.491297	-1.02533	3.18668e-12	2.52298e-11	yes	down	4.68	3.86	5.32	5.33	4.21	2.1	2.36	2.59	2.81	2.16	2.404
ENSG00000172738	TMEM217	transmembrane protein 217 [Source:HGNC Symbol;Acc:HGNC:21238]	2.13236	1.09245	2.48309e-13	2.12842e-12	yes	up	2.7275	2.8	3.01	2.92	2.18	6.35	5.49	6.49	5.96	5.2	5.898
ENSG00000172828	CES3	carboxylesterase 3 [Source:HGNC Symbol;Acc:HGNC:1865]	2.24985	1.16983	0.000767891	0.00245157	yes	up	0.3775	0.28	0.59	0.29	0.35	1.36	1.19	0.97	1.01	0.35	0.976
ENSG00000172878	METAP1D	methionyl aminopeptidase type 1D, mitochondrial [Source:HGNC Symbol;Acc:HGNC:32583]	0.289995	-1.7859	1.78938e-12	1.44662e-11	yes	down	2.9275	2.42	4.1	1.83	3.36	0.97	1.14	0.72	0.36	0.76	0.79
ENSG00000172915	NBEA	neurobeachin [Source:HGNC Symbol;Acc:HGNC:7648]	2.04638	1.03307	5.70133e-55	2.55371e-53	yes	up	4.48	5.72	4.38	3.8	4.02	8.29	9.46	7.96	8.57	9.06	8.668
ENSG00000172986	GXYLT2	glucoside xylosyltransferase 2 [Source:HGNC Symbol;Acc:HGNC:33383]	3.89744	1.96253	1.64775e-06	7.68802e-06	yes	up	0.235	0.32	0.2	0.2	0.22	0.64	0.82	1.1	0.48	0.66	0.74
ENSG00000172987	HPSE2	heparanase 2 (inactive) [Source:HGNC Symbol;Acc:HGNC:18374]	9.07068	3.18121	0.000389849	0.00130916	yes	up	0.02	0.02	0.02	0.02	0.02	0.13	0.26	0.21	0.15	0.06	0.162
ENSG00000173207	CKS1B	CDC28 protein kinase regulatory subunit 1B [Source:HGNC Symbol;Acc:HGNC:19083]	0.402812	-1.31182	1.46985e-42	4.66715e-41	yes	down	157.507	139.6	167.81	169.29	153.33	65.05	59.75	65.82	65.32	50.11	61.21
ENSG00000173320	STOX2	storkhead box 2 [Source:HGNC Symbol;Acc:HGNC:25450]	3.37664	1.75559	2.57077e-14	2.3459e-13	yes	up	0.41	0.55	0.65	0.3	0.14	1.23	0.94	1.3	0.71	0.76	0.988
ENSG00000173376	NDNF	neuron derived neurotrophic factor [Source:HGNC Symbol;Acc:HGNC:26256]	14.4911	3.8571	1.92538e-13	1.66598e-12	yes	up	0.06	0.08	0.03	0.02	0.11	1.09	0.86	0.85	0.94	0.67	0.882
ENSG00000173567	ADGRF3	adhesion G protein-coupled receptor F3 [Source:HGNC Symbol;Acc:HGNC:18989]	0.323866	-1.62653	0.0165069	0.0398238	yes	down	0.1725	0.09	0.23	0.27	0.1	0.03	0.07	0.05	0.02	0.07	0.048
ENSG00000173598	NUDT4	nudix hydrolase 4 [Source:HGNC Symbol;Acc:HGNC:8051]	0.392332	-1.34985	1.06917e-194	3.0011e-192	yes	down	97.27	101.99	101.67	90.99	94.43	35.38	38.01	36.34	38.15	41.74	37.924
ENSG00000173805	HAP1	huntingtin associated protein 1 [Source:HGNC Symbol;Acc:HGNC:4812]	2.84016	1.50597	0.00121222	0.0037386	yes	up	0.1275	0.34	0.01	0.1	0.06	0.2	0.24	0.56	0.22	0.24	0.292
ENSG00000173862	AC008080.1	novel transcript	6.90223	2.78706	4.03656e-32	8.84263e-31	yes	up	1.8775	0.99	1.94	2.15	2.43	11.57	6.79	12.49	8.18	13.87	10.58
ENSG00000173868	PHOSPHO1	phosphoethanolamine/phosphocholine phosphatase [Source:HGNC Symbol;Acc:HGNC:16815]	4.27712	2.09664	4.28515e-29	8.36062e-28	yes	up	0.6325	0.31	0.92	0.79	0.51	3.22	2.62	2.89	1.73	2.68	2.628
ENSG00000173930	SLCO4C1	solute carrier organic anion transporter family member 4C1 [Source:HGNC Symbol;Acc:HGNC:23612]	3.48457	1.80098	0.0131312	0.0324993	yes	up	0.03	0.01	0.07	0	0.04	0.06	0.1	0.11	0.12	0.12	0.102
ENSG00000174059	CD34	CD34 molecule [Source:HGNC Symbol;Acc:HGNC:1662]	0.161387	-2.6314	2.16881e-262	1.17071e-259	yes	down	55.0075	59.69	54.76	53.28	52.3	7.09	9.78	6.81	8.18	9.8	8.332
ENSG00000174175	SELP	selectin P [Source:HGNC Symbol;Acc:HGNC:10721]	4.32603	2.11305	8.21835e-46	2.87397e-44	yes	up	1.4275	1.38	1.6	1.45	1.28	5.01	6.26	4.68	8.3	5.58	5.966
ENSG00000174307	PHLDA3	pleckstrin homology like domain family A member 3 [Source:HGNC Symbol;Acc:HGNC:8934]	2.07582	1.05368	5.67537e-79	4.04173e-77	yes	up	31.74	32.42	31.06	32.38	31.1	62.29	55.97	63.03	64.29	64	61.916
ENSG00000174370	C11orf45	chromosome 11 open reading frame 45 [Source:HGNC Symbol;Acc:HGNC:28584]	0.442966	-1.17473	2.38349e-05	9.68674e-05	yes	down	1.8275	1.94	2.08	2.02	1.27	0.33	0.56	0.56	0.41	1.51	0.674
ENSG00000174371	EXO1	exonuclease 1 [Source:HGNC Symbol;Acc:HGNC:3511]	0.299289	-1.74039	1.44535e-25	2.4381e-24	yes	down	4.785	6.14	3.73	4.93	4.34	2.1	1.16	1.23	1.23	0.85	1.314
ENSG00000174448	STARD6	StAR related lipid transfer domain containing 6 [Source:HGNC Symbol;Acc:HGNC:18066]	0.464065	-1.1076	8.91334e-05	0.000332643	yes	down	6.0675	6.27	5.68	7.68	4.64	3.21	2.68	1.93	3.25	2.46	2.706
ENSG00000174500	GCSAM	germinal center associated signaling and motility [Source:HGNC Symbol;Acc:HGNC:20253]	3.24768	1.69941	0.00486826	0.0132686	yes	up	0.08	0.09	0.04	0.06	0.13	0.26	0.25	0.42	0.46	0.14	0.306
ENSG00000174502	SLC26A9	solute carrier family 26 member 9 [Source:HGNC Symbol;Acc:HGNC:14469]	3.25556	1.7029	0.00457751	0.0125362	yes	up	0.0725	0.02	0.09	0.03	0.15	0.22	0.23	0.17	0.12	0.16	0.18
ENSG00000174564	IL20RB	interleukin 20 receptor subunit beta [Source:HGNC Symbol;Acc:HGNC:6004]	2.54991	1.35045	0.00036673	0.00123625	yes	up	0.365	0.25	0.28	0.41	0.52	0.59	0.83	1	1.38	0.81	0.922
ENSG00000174600	CMKLR1	chemerin chemokine-like receptor 1 [Source:HGNC Symbol;Acc:HGNC:2121]	14.1531	3.82304	1.83485e-73	1.19589e-71	yes	up	0.285	0.38	0.23	0.25	0.28	3.42	3.49	3.56	3.89	5.39	3.95
ENSG00000174640	SLCO2A1	solute carrier organic anion transporter family member 2A1 [Source:HGNC Symbol;Acc:HGNC:10955]	6.66245	2.73605	3.00156e-74	1.99964e-72	yes	up	10.8125	12.22	10.33	10.4	10.3	54.74	52.99	49.5	63.39	88	61.724
ENSG00000174721	FGFBP3	fibroblast growth factor binding protein 3 [Source:HGNC Symbol;Acc:HGNC:23428]	0.20755	-2.26847	5.97929e-05	0.000229366	yes	down	0.405	0.27	0.56	0.44	0.35	0.07	0.08	0.03	0.11	0.12	0.082
ENSG00000174799	CEP135	centrosomal protein 135 [Source:HGNC Symbol;Acc:HGNC:29086]	0.423734	-1.23877	3.72823e-18	4.35553e-17	yes	down	2.8825	2.67	3.17	3.02	2.67	1.15	1.45	1.02	1.02	1	1.128
ENSG00000174899	PQLC2L	PQ loop repeat containing 2 like [Source:HGNC Symbol;Acc:HGNC:25146]	2.60574	1.38169	5.32791e-09	3.2305e-08	yes	up	1.9475	1.74	1.56	2.15	2.34	4.76	5.55	5.05	5.68	4.44	5.096
ENSG00000175040	CHST2	carbohydrate sulfotransferase 2 [Source:HGNC Symbol;Acc:HGNC:1970]	2.74342	1.45597	1.85433e-66	1.05507e-64	yes	up	5.2	4.98	4.92	5.76	5.14	14.78	13.48	14.41	14.07	12.32	13.812
ENSG00000175063	UBE2C	ubiquitin conjugating enzyme E2 C [Source:HGNC Symbol;Acc:HGNC:15937]	0.266875	-1.90576	4.102e-113	4.7448e-111	yes	down	112.672	103.61	118	113.93	115.15	31.58	29.25	29.3	28.59	26.19	28.982
ENSG00000175077	RTP1	receptor transporter protein 1 [Source:HGNC Symbol;Acc:HGNC:28580]	5.42506	2.43964	0.00255125	0.00740914	yes	up	0.0475	0.07	0.03	0.06	0.03	0.31	0.25	0.12	0.47	0.14	0.258
ENSG00000175147	TMEM51-AS1	TMEM51 antisense RNA 1 [Source:HGNC Symbol;Acc:HGNC:26301]	3.7234	1.89662	2.22267e-07	1.1421e-06	yes	up	0.155	0.18	0.21	0.08	0.15	0.55	0.57	0.46	0.58	0.26	0.484
ENSG00000175161	CADM2	cell adhesion molecule 2 [Source:HGNC Symbol;Acc:HGNC:29849]	3.54057	1.82398	0.00548766	0.0147997	yes	up	0.065	0.01	0.01	0.19	0.05	0.54	0.5	0.38	0.18	0.21	0.362
ENSG00000175183	CSRP2	cysteine and glycine rich protein 2 [Source:HGNC Symbol;Acc:HGNC:2470]	2.37779	1.24962	2.43937e-48	9.37111e-47	yes	up	24.63	26.66	25.39	22.91	23.56	57.87	58.66	53.53	60	51.67	56.346
ENSG00000175318	GRAMD2A	GRAM domain containing 2A [Source:HGNC Symbol;Acc:HGNC:27287]	4.72806	2.24125	2.39053e-21	3.31306e-20	yes	up	0.5925	0.93	0.36	0.64	0.44	2.12	1.52	2.54	2.25	2.1	2.106
ENSG00000175445	LPL	lipoprotein lipase [Source:HGNC Symbol;Acc:HGNC:6677]	16.5966	4.05282	5.16073e-16	5.25357e-15	yes	up	0.1925	0.02	0.23	0.36	0.16	0.75	0.84	0.83	2.08	1.76	1.252
ENSG00000175536	LIPT2	lipoyl(octanoyl) transferase 2 [Source:HGNC Symbol;Acc:HGNC:37216]	0.474694	-1.07493	0.0018089	0.0054077	yes	down	0.7625	0.67	0.92	0.7	0.76	0.74	0.24	0.3	1.3	0.52	0.62
ENSG00000175544	CABP4	calcium binding protein 4 [Source:HGNC Symbol;Acc:HGNC:1386]	0.485357	-1.04288	1.78227e-09	1.12538e-08	yes	down	4.45	3.71	6.03	4.12	3.94	2.15	2.22	2.11	1.39	2.79	2.132
ENSG00000175600	SUGCT	succinyl-CoA:glutarate-CoA transferase [Source:HGNC Symbol;Acc:HGNC:16001]	2.9117	1.54186	3.35952e-13	2.8495e-12	yes	up	2.7525	1.68	2.93	2.87	3.53	10.95	15.51	15.12	16.98	10.66	13.844
ENSG00000175643	RMI2	RecQ mediated genome instability 2 [Source:HGNC Symbol;Acc:HGNC:28349]	0.335657	-1.57494	7.84576e-15	7.38681e-14	yes	down	5.8025	5.47	5.06	6.11	6.57	2.15	1.92	2.09	2.01	1.46	1.926
ENSG00000175746	C15orf54	chromosome 15 open reading frame 54 (putative) [Source:HGNC Symbol;Acc:HGNC:33797]	0.165063	-2.59891	1.89791e-278	1.28886e-275	yes	down	37.525	40.02	36.67	37.3	36.11	5.75	5.51	6.43	6.08	5.17	5.788
ENSG00000175793	SFN	stratifin [Source:HGNC Symbol;Acc:HGNC:10773]	4.20284	2.07136	0.00322197	0.00915989	yes	up	0.1225	0.2	0.06	0.12	0.11	0.26	0.58	0.62	0.5	0.55	0.502
ENSG00000175832	ETV4	ETS variant 4 [Source:HGNC Symbol;Acc:HGNC:3493]	0.455678	-1.13391	5.68165e-39	1.59693e-37	yes	down	28.0775	26.75	28.5	28.68	28.38	13.24	11.07	13.87	13.98	11.48	12.728
ENSG00000175906	ARL4D	ADP ribosylation factor like GTPase 4D [Source:HGNC Symbol;Acc:HGNC:656]	2.33255	1.22191	2.55546e-33	5.83487e-32	yes	up	8.755	8.83	9.16	7.55	9.48	19.02	18.89	17.66	20.41	23.23	19.842
ENSG00000175984	DENND2C	DENN domain containing 2C [Source:HGNC Symbol;Acc:HGNC:24748]	2.09341	1.06585	1.0857e-07	5.77468e-07	yes	up	0.58	0.55	0.72	0.63	0.42	1.43	1.34	0.87	1.09	1.19	1.184
ENSG00000176160	HSF5	heat shock transcription factor 5 [Source:HGNC Symbol;Acc:HGNC:26862]	0.065332	-3.93607	0.000639123	0.00207093	yes	down	0.1025	0.16	0.05	0.1	0.1	0	0.02	0	0	0.02	0.008
ENSG00000176208	ATAD5	ATPase family, AAA domain containing 5 [Source:HGNC Symbol;Acc:HGNC:25752]	0.487176	-1.03749	9.53124e-15	8.90993e-14	yes	down	2.785	3.28	2.83	2.36	2.67	1.35	1.31	1.77	1.52	0.92	1.374
ENSG00000176244	ACBD7	acyl-CoA binding domain containing 7 [Source:HGNC Symbol;Acc:HGNC:17715]	0.222201	-2.17006	2.13711e-61	1.10271e-59	yes	down	6.27	6	6.82	6.27	5.99	1.53	1.48	1.47	0.99	1.22	1.338
ENSG00000176472	ZNF575	zinc finger protein 575 [Source:HGNC Symbol;Acc:HGNC:27606]	0.401785	-1.31551	0.00168594	0.00506672	yes	down	0.95	0.89	0.78	0.91	1.22	0.24	0.4	0.36	0.16	0.41	0.314
ENSG00000176533	GNG7	G protein subunit gamma 7 [Source:HGNC Symbol;Acc:HGNC:4410]	0.484262	-1.04614	0.000266509	0.000921423	yes	down	0.87	0.77	1.09	0.79	0.83	0.25	0.44	0.22	0.33	0.64	0.376
ENSG00000176714	CCDC121	coiled-coil domain containing 121 [Source:HGNC Symbol;Acc:HGNC:25833]	0.492568	-1.02161	0.000912936	0.00287367	yes	down	1.66	2.02	1.41	1.86	1.35	0.88	0.62	0.66	0.57	1.05	0.756
ENSG00000176771	NCKAP5	NCK associated protein 5 [Source:HGNC Symbol;Acc:HGNC:29847]	6.10635	2.61031	4.66522e-11	3.39014e-10	yes	up	0.11	0.1	0.05	0.18	0.11	0.56	0.44	0.34	0.53	0.42	0.458
ENSG00000176834	VSIG10	V-set and immunoglobulin domain containing 10 [Source:HGNC Symbol;Acc:HGNC:26078]	0.457116	-1.12937	2.44655e-24	3.90187e-23	yes	down	8.53	11.4	7.29	9.84	5.59	2.8	4.74	5.97	6.45	5.3	5.052
ENSG00000176896	TCEANC	transcription elongation factor A N-terminal and central domain containing [Source:HGNC Symbol;Acc:HGNC:28277]	0.433056	-1.20737	0.00908019	0.0233716	yes	down	0.455	0.71	0.43	0.41	0.27	0.22	0.08	0.17	0.24	0.46	0.234
ENSG00000176907	TCIM	transcriptional and immune response regulator [Source:HGNC Symbol;Acc:HGNC:1357]	2.36281	1.2405	0.0117003	0.0293058	yes	up	17.3175	24.27	16.6	11.53	16.87	23.78	22.08	62.37	18.85	71.01	39.618
ENSG00000176928	GCNT4	glucosaminyl (N-acetyl) transferase 4 [Source:HGNC Symbol;Acc:HGNC:17973]	7.06857	2.82142	4.73598e-17	5.1901e-16	yes	up	0.0975	0.13	0.1	0.11	0.05	0.59	0.62	0.73	0.66	0.68	0.656
ENSG00000176945	MUC20	mucin 20, cell surface associated [Source:HGNC Symbol;Acc:HGNC:23282]	2.79447	1.48257	4.98988e-16	5.0821e-15	yes	up	1.0425	0.92	0.97	0.77	1.51	3.24	2.89	3.24	3.63	3.31	3.262
ENSG00000176974	SHMT1	serine hydroxymethyltransferase 1 [Source:HGNC Symbol;Acc:HGNC:10850]	0.422059	-1.24448	3.44129e-56	1.57491e-54	yes	down	19.605	19.05	20.82	19.67	18.88	7.07	7.3	8.15	6.48	10.26	7.852
ENSG00000177098	SCN4B	sodium voltage-gated channel beta subunit 4 [Source:HGNC Symbol;Acc:HGNC:10592]	20.4558	4.35444	4.12345e-16	4.23035e-15	yes	up	0.035	0.03	0.05	0	0.06	0.86	1.38	0.85	0.59	0.65	0.866
ENSG00000177103	DSCAML1	DS cell adhesion molecule like 1 [Source:HGNC Symbol;Acc:HGNC:14656]	3.97416	1.99065	0.00115469	0.00357689	yes	up	0.0725	0.01	0.03	0.03	0.22	0.15	0.1	0.07	0.13	0.23	0.136
ENSG00000177144	NUDT4B	nudix hydrolase 4B [Source:HGNC Symbol;Acc:HGNC:18012]	0.481403	-1.05468	0.00482826	0.0131647	yes	down	3.47	2.6	3.94	1.58	5.76	1.52	1.98	1.41	2.17	0.76	1.568
ENSG00000177294	FBXO39	F-box protein 39 [Source:HGNC Symbol;Acc:HGNC:28565]	0.491424	-1.02496	0.000154013	0.000552064	yes	down	3.03	4.29	2.55	2.54	2.74	1.27	1.82	1.29	1.68	1.05	1.422
ENSG00000177303	CASKIN2	CASK interacting protein 2 [Source:HGNC Symbol;Acc:HGNC:18200]	2.23114	1.15778	1.06282e-65	5.93487e-64	yes	up	10.3325	10.41	10.28	10.96	9.68	21.32	22.36	22.4	22.1	26.53	22.942
ENSG00000177337	DLGAP1-AS1	DLGAP1 antisense RNA 1 [Source:HGNC Symbol;Acc:HGNC:31676]	0.466871	-1.0989	1.44467e-08	8.36907e-08	yes	down	12.2625	9.98	10.17	12.32	16.58	5.7	48.47	31.46	14.17	4.42	20.844
ENSG00000177425	PAWR	pro-apoptotic WT1 regulator [Source:HGNC Symbol;Acc:HGNC:8614]	0.481621	-1.05403	2.46751e-134	3.90572e-132	yes	down	29.1775	29.44	32.36	28.13	26.78	16.05	16.36	16.94	17.01	13.49	15.97
ENSG00000177432	NAP1L5	nucleosome assembly protein 1 like 5 [Source:HGNC Symbol;Acc:HGNC:19968]	2.45982	1.29855	9.89745e-48	3.7475e-46	yes	up	7.6375	7.68	8.55	7.66	6.66	17.98	17.69	19.14	18.7	17.04	18.11
ENSG00000177508	IRX3	iroquois homeobox 3 [Source:HGNC Symbol;Acc:HGNC:14360]	28.9694	4.85646	0.000151838	0.000545475	yes	up	0	0	0	0	0	0.07	0.74	0.24	0.16	0.11	0.264
ENSG00000177551	NHLH2	nescient helix-loop-helix 2 [Source:HGNC Symbol;Acc:HGNC:7818]	74.8804	6.22652	1.13199e-08	6.63438e-08	yes	up	0.0075	0.03	0	0	0	0.44	0.41	0.65	0.6	0.31	0.482
ENSG00000177602	HASPIN	histone H3 associated protein kinase [Source:HGNC Symbol;Acc:HGNC:19682]	0.344108	-1.53907	8.12135e-29	1.56137e-27	yes	down	4.84	4.66	5.48	4.69	4.53	1.47	1.77	1.48	1.88	1.45	1.61
ENSG00000177606	JUN	Jun proto-oncogene, AP-1 transcription factor subunit [Source:HGNC Symbol;Acc:HGNC:6204]	0.477342	-1.06691	0.00570543	0.0153379	yes	down	218.262	322.7	192.23	158.95	199.17	79.93	63.05	156.83	62.05	141.21	100.614
ENSG00000177640	CASC2	cancer susceptibility 2 [Source:HGNC Symbol;Acc:HGNC:22933]	0.399947	-1.32212	0.0184074	0.0438363	yes	down	0.3275	0.33	0.42	0.44	0.12	0.21	0.33	0.1	0.38	0.07	0.218
ENSG00000177875	CCDC184	coiled-coil domain containing 184 [Source:HGNC Symbol;Acc:HGNC:33749]	2.07954	1.05626	0.00108021	0.00335951	yes	up	0.455	0.69	0.36	0.3	0.47	1	0.69	0.9	0.85	1.12	0.912
ENSG00000177984	LCN15	lipocalin 15 [Source:HGNC Symbol;Acc:HGNC:33777]	23.871	4.57719	0.00041644	0.00139223	yes	up	0.005	0	0	0	0.02	0.67	0.46	2.31	0.83	0	0.854
ENSG00000178184	PARD6G	par-6 family cell polarity regulator gamma [Source:HGNC Symbol;Acc:HGNC:16076]	2.96204	1.56659	2.32626e-31	4.9268e-30	yes	up	1.28	1.47	1.2	1.16	1.29	3.16	4.02	3.76	4.85	3.57	3.872
ENSG00000178295	GEN1	GEN1, Holliday junction 5' flap endonuclease [Source:HGNC Symbol;Acc:HGNC:26881]	0.326	-1.61705	2.44949e-43	8.00724e-42	yes	down	4.345	4.69	5.17	4.27	3.25	1.98	2.8	2.89	2.12	1.78	2.314
ENSG00000178462	TUBAL3	tubulin alpha like 3 [Source:HGNC Symbol;Acc:HGNC:23534]	12.2123	3.61027	1.67649e-06	7.81346e-06	yes	up	0.0625	0.05	0.05	0.1	0.05	0.57	1.01	0.58	0.59	0.53	0.656
ENSG00000178538	CA8	carbonic anhydrase 8 [Source:HGNC Symbol;Acc:HGNC:1382]	2.60482	1.38118	1.09025e-35	2.73238e-34	yes	up	2.595	2.8	2.74	2.42	2.42	7.37	6.31	6.43	7.45	7.83	7.078
ENSG00000178562	CD28	CD28 molecule [Source:HGNC Symbol;Acc:HGNC:1653]	10.357	3.37254	2.61477e-07	1.33316e-06	yes	up	0.0275	0.06	0.02	0	0.03	0.44	0.25	0.22	0.34	0.23	0.296
ENSG00000178568	ERBB4	erb-b2 receptor tyrosine kinase 4 [Source:HGNC Symbol;Acc:HGNC:3432]	2.6764	1.4203	0.00080364	0.00255292	yes	up	0.11	0.14	0.06	0.15	0.09	0.22	0.1	0.11	0.13	0.43	0.198
ENSG00000178623	GPR35	G protein-coupled receptor 35 [Source:HGNC Symbol;Acc:HGNC:4492]	3.54369	1.82525	7.13336e-06	3.10599e-05	yes	up	0.2975	0.33	0.27	0.43	0.16	0.69	1	0.75	1.09	1.81	1.068
ENSG00000178726	THBD	thrombomodulin [Source:HGNC Symbol;Acc:HGNC:11784]	6.71587	2.74757	8.18479e-42	2.53019e-40	yes	up	10.0625	13.37	9.78	8.19	8.91	59.11	55.29	66.62	56.27	89.56	65.37
ENSG00000178809	TRIM73	tripartite motif containing 73 [Source:HGNC Symbol;Acc:HGNC:18162]	2.21928	1.15009	5.6175e-08	3.06531e-07	yes	up	0.82	0.85	1.16	0.53	0.74	1.06	1.71	1.4	1.68	1.6	1.49
ENSG00000178860	MSC	musculin [Source:HGNC Symbol;Acc:HGNC:7321]	17.998	4.16977	0.00478452	0.0130573	yes	up	0	0	0	0	0	0.16	0.59	0.07	0.15	0	0.194
ENSG00000178878	APOLD1	apolipoprotein L domain containing 1 [Source:HGNC Symbol;Acc:HGNC:25268]	5.01056	2.32497	3.8209e-17	4.21581e-16	yes	up	13.28	18.76	12.79	10.5	11.07	49.56	50.99	77.95	47.95	83.74	62.038
ENSG00000178947	SMIM10L2A	small integral membrane protein 10 like 2A [Source:HGNC Symbol;Acc:HGNC:34499]	3.26469	1.70695	5.75799e-29	1.11515e-27	yes	up	0.725	0.83	0.83	0.65	0.59	1.94	2.55	2.41	2.14	2.3	2.268
ENSG00000178999	AURKB	aurora kinase B [Source:HGNC Symbol;Acc:HGNC:11390]	0.202046	-2.30725	3.20727e-151	5.92276e-149	yes	down	84.7225	74.99	96.09	86.56	81.25	20.6	13.95	15.53	15.99	15.04	16.222
ENSG00000179046	TRIML2	tripartite motif family like 2 [Source:HGNC Symbol;Acc:HGNC:26378]	2.26211	1.17767	1.4303e-06	6.71511e-06	yes	up	1.58	1.36	1.09	2.02	1.85	4.28	3.72	3.08	2.6	2.33	3.202
ENSG00000179144	GIMAP7	GTPase, IMAP family member 7 [Source:HGNC Symbol;Acc:HGNC:22404]	0.335776	-1.57443	1.69173e-57	7.94962e-56	yes	down	52.2675	53.51	54.2	49.05	52.31	15.29	15.15	15.66	16.46	22.86	17.084
ENSG00000179546	HTR1D	5-hydroxytryptamine receptor 1D [Source:HGNC Symbol;Acc:HGNC:5289]	0.411612	-1.28064	5.8583e-07	2.88826e-06	yes	down	1.685	1.6	1.55	1.43	2.16	0.62	0.75	0.96	0.61	0.41	0.67
ENSG00000179593	ALOX15B	arachidonate 15-lipoxygenase, type B [Source:HGNC Symbol;Acc:HGNC:434]	82.1281	6.3598	1.95222e-08	1.11287e-07	yes	up	0	0	0	0	0	0.14	0.38	0.56	0.42	0.43	0.386
ENSG00000179750	APOBEC3B	apolipoprotein B mRNA editing enzyme catalytic subunit 3B [Source:HGNC Symbol;Acc:HGNC:17352]	0.42193	-1.24492	1.57138e-20	2.09267e-19	yes	down	14.8825	13.28	15.26	16.18	14.81	5.79	5.54	6.97	7.37	4.58	6.05
ENSG00000179772	FOXS1	forkhead box S1 [Source:HGNC Symbol;Acc:HGNC:3735]	4.03744	2.01344	1.31539e-06	6.21306e-06	yes	up	0.3775	0.2	0.45	0.53	0.33	1.25	1.26	1.57	2.05	1.29	1.484
ENSG00000179913	B3GNT3	UDP-GlcNAc:betaGal beta-1,3-N-acetylglucosaminyltransferase 3 [Source:HGNC Symbol;Acc:HGNC:13528]	23.0476	4.52655	1.03189e-15	1.03444e-14	yes	up	0.065	0.11	0.03	0.03	0.09	2	1.13	1.59	1.3	1.48	1.5
ENSG00000179938	GOLGA8J	golgin A8 family member J [Source:HGNC Symbol;Acc:HGNC:38650]	0.275625	-1.85922	0.0171658	0.0412528	yes	down	0.2975	0.28	0.31	0.35	0.25	0.11	0.11	0.11	0.05	0.06	0.088
ENSG00000180155	LYNX1	Ly6/neurotoxin 1 [Source:HGNC Symbol;Acc:HGNC:29604]	9.72716	3.28202	2.0635e-184	5.23382e-182	yes	up	1.015	1.13	1	1.2	0.73	9.32	9.44	9.27	9.55	10.41	9.598
ENSG00000180532	ZSCAN4	zinc finger and SCAN domain containing 4 [Source:HGNC Symbol;Acc:HGNC:23709]	32.9247	5.0411	1.59683e-05	6.64886e-05	yes	up	0.0075	0	0	0	0.03	0.46	0.25	0.62	0.23	0.21	0.354
ENSG00000180539	C9orf139	chromosome 9 open reading frame 139 [Source:HGNC Symbol;Acc:HGNC:31426]	2.78712	1.47878	0.00255973	0.00742968	yes	up	0.5175	0.68	0.34	0.9	0.15	0.84	0.5	1.18	1.77	1.15	1.088
ENSG00000180730	SHISA2	shisa family member 2 [Source:HGNC Symbol;Acc:HGNC:20366]	5.55231	2.47309	1.3978e-36	3.6106e-35	yes	up	0.72	0.66	0.73	0.67	0.82	4.28	3.74	4.23	4.14	2.93	3.864
ENSG00000181001	OR52N1	olfactory receptor family 52 subfamily N member 1 [Source:HGNC Symbol;Acc:HGNC:14853]	7.72371	2.94929	0.0209993	0.0490925	yes	up	0.015	0	0	0.03	0.03	0.07	0.04	0.13	0.14	0.28	0.132
ENSG00000181019	NQO1	NAD(P)H quinone dehydrogenase 1 [Source:HGNC Symbol;Acc:HGNC:2874]	3.5051	1.80946	1.51696e-266	8.63108e-264	yes	up	319.272	313.39	322.33	313.91	327.46	974.96	1129.95	972.47	1000.51	907.27	997.032
ENSG00000181074	OR52N4	olfactory receptor family 52 subfamily N member 4 (gene/pseudogene) [Source:HGNC Symbol;Acc:HGNC:15230]	4.37208	2.12832	0.000309684	0.00105836	yes	up	0.225	0.18	0	0.49	0.23	1.21	1.12	0.64	0.96	0.89	0.964
ENSG00000181273	OR5AK2	olfactory receptor family 5 subfamily AK member 2 [Source:HGNC Symbol;Acc:HGNC:15251]	23.5404	4.55707	0.000768496	0.00245257	yes	up	0	0	0	0	0	0.08	0.25	0.24	0.63	0.69	0.378
ENSG00000181544	FANCB	FA complementation group B [Source:HGNC Symbol;Acc:HGNC:3583]	0.461382	-1.11597	3.21616e-05	0.000128155	yes	down	1.5	1.59	1.41	1.84	1.16	1.28	0.59	0.54	0.85	0.93	0.838
ENSG00000181634	TNFSF15	TNF superfamily member 15 [Source:HGNC Symbol;Acc:HGNC:11931]	0.497452	-1.00737	3.43012e-44	1.14985e-42	yes	down	13.365	15.2	13.11	12.71	12.44	5.81	6.44	7.09	6.29	6.22	6.37
ENSG00000181652	ATG9B	autophagy related 9B [Source:HGNC Symbol;Acc:HGNC:21899]	3.17772	1.66799	1.07092e-16	1.14267e-15	yes	up	2.45	0.75	5.21	2.61	1.23	6.13	5.44	7.59	8.27	6.7	6.826
ENSG00000181781	ODF3L2	outer dense fiber of sperm tails 3 like 2 [Source:HGNC Symbol;Acc:HGNC:26841]	3.89592	1.96196	0.0120951	0.0301867	yes	up	0.14	0.28	0	0.28	0	0.29	0.81	0.26	0.41	0.64	0.482
ENSG00000181804	SLC9A9	solute carrier family 9 member A9 [Source:HGNC Symbol;Acc:HGNC:20653]	2.23284	1.15888	2.02926e-21	2.82726e-20	yes	up	5.05	4.48	6.89	5.41	3.42	8.05	8.3	6.13	8.01	7.02	7.502
ENSG00000181856	SLC2A4	solute carrier family 2 member 4 [Source:HGNC Symbol;Acc:HGNC:11009]	2.67457	1.4193	0.0029023	0.00831848	yes	up	0.1475	0.11	0.2	0.12	0.16	0.24	0.4	0.15	0.5	0.51	0.36
ENSG00000182010	RTKN2	rhotekin 2 [Source:HGNC Symbol;Acc:HGNC:19364]	0.209576	-2.25445	1.84625e-41	5.67405e-40	yes	down	2.18	2.26	2.22	2.3	1.94	0.47	0.31	0.39	0.4	0.48	0.41
ENSG00000182022	CHST15	carbohydrate sulfotransferase 15 [Source:HGNC Symbol;Acc:HGNC:18137]	0.466139	-1.10117	5.83654e-25	9.55451e-24	yes	down	13.565	14.78	13.53	12.79	13.16	6.34	6.59	4.95	5.31	7.63	6.164
ENSG00000182118	FAM89A	family with sequence similarity 89 member A [Source:HGNC Symbol;Acc:HGNC:25057]	0.241659	-2.04896	2.88101e-44	9.67321e-43	yes	down	10.5725	11.66	10.12	10.18	10.33	2.84	2.58	2.43	2.27	2.47	2.518
ENSG00000182175	RGMA	repulsive guidance molecule BMP co-receptor a [Source:HGNC Symbol;Acc:HGNC:30308]	2.7435	1.45602	0.000204979	0.000720282	yes	up	0.1275	0.05	0.27	0.07	0.12	0.35	0.59	0.53	0.36	0.52	0.47
ENSG00000182253	SYNM	synemin [Source:HGNC Symbol;Acc:HGNC:24466]	2.50403	1.32425	3.03044e-69	1.85997e-67	yes	up	3.365	3.36	3.35	3.55	3.2	7.92	9.03	7.75	8.07	8.42	8.238
ENSG00000182310	SPACA6	sperm acrosome associated 6 [Source:HGNC Symbol;Acc:HGNC:27113]	2.15213	1.10576	1.50839e-17	1.70174e-16	yes	up	9.74	8	9.65	9.12	12.19	20.78	17.98	12.98	15.98	14.04	16.352
ENSG00000182326	C1S	complement C1s [Source:HGNC Symbol;Acc:HGNC:1247]	3.7673	1.91353	1.00588e-19	1.27259e-18	yes	up	1.4925	1.87	0.97	1.78	1.35	4.97	6.33	5.26	7.13	8.89	6.516
ENSG00000182463	TSHZ2	teashirt zinc finger homeobox 2 [Source:HGNC Symbol;Acc:HGNC:13010]	7.47923	2.90289	0.000112704	0.000413553	yes	up	0.0125	0.02	0	0.02	0.01	0.25	0.09	0.1	0.24	0.37	0.21
ENSG00000182481	KPNA2	karyopherin subunit alpha 2 [Source:HGNC Symbol;Acc:HGNC:6395]	0.347256	-1.52593	6.01881e-238	2.39072e-235	yes	down	393.225	370.41	411.2	403.96	387.33	130.77	132.76	122.11	130.77	145.43	132.368
ENSG00000182580	EPHB3	EPH receptor B3 [Source:HGNC Symbol;Acc:HGNC:3394]	22.1482	4.46912	2.53179e-08	1.4255e-07	yes	up	0.1575	0.33	0	0.03	0.27	0.4	0.44	1.11	0.36	0.21	0.504
ENSG00000182585	EPGN	epithelial mitogen [Source:HGNC Symbol;Acc:HGNC:17470]	14.009	3.80828	0.00759543	0.0199053	yes	up	0	0	0	0	0	0.3	0.19	0.25	3.56	0.13	0.886
ENSG00000182667	NTM	neurotrimin [Source:HGNC Symbol;Acc:HGNC:17941]	2.04577	1.03264	0.000137654	0.000497065	yes	up	0.7575	0.71	0.36	1	0.96	1.42	2.42	1.88	1.87	2.08	1.934
ENSG00000182742	HOXB4	homeobox B4 [Source:HGNC Symbol;Acc:HGNC:5115]	2.98144	1.57601	2.6253e-11	1.94399e-10	yes	up	2.53	1.79	2.57	1.86	3.9	8.66	6.74	8.38	8.08	4.78	7.328
ENSG00000182752	PAPPA	pappalysin 1 [Source:HGNC Symbol;Acc:HGNC:8602]	2.63378	1.39713	9.83766e-16	9.87613e-15	yes	up	0.325	0.3	0.29	0.35	0.36	0.76	0.92	0.8	0.98	0.58	0.808
ENSG00000182912	TSPEAR-AS2	TSPEAR antisense RNA 2 [Source:HGNC Symbol;Acc:HGNC:16428]	2.24876	1.16913	0.0142639	0.0350022	yes	up	0.3725	0.32	0.22	0.63	0.32	0.88	0.58	0.96	0.69	0.36	0.694
ENSG00000182952	HMGN4	high mobility group nucleosomal binding domain 4 [Source:HGNC Symbol;Acc:HGNC:4989]	0.489054	-1.03193	1.27273e-57	6.02103e-56	yes	down	35.3025	35.75	38.2	32.58	34.68	17.08	17.48	16.31	15.44	17.15	16.692
ENSG00000183023	SLC8A1	solute carrier family 8 member A1 [Source:HGNC Symbol;Acc:HGNC:11068]	4.83398	2.27321	2.51086e-05	0.000101651	yes	up	0.05	0.05	0.09	0.04	0.02	0.27	0.35	0.29	0.13	0.15	0.238
ENSG00000183066	WBP2NL	WBP2 N-terminal like [Source:HGNC Symbol;Acc:HGNC:28389]	3.07409	1.62016	0.00918004	0.0236026	yes	up	0.12	0.03	0.07	0.13	0.25	0.27	0.17	0.63	0.55	0.49	0.422
ENSG00000183077	AFMID	arylformamidase [Source:HGNC Symbol;Acc:HGNC:20910]	0.464609	-1.10591	6.12867e-60	3.07925e-58	yes	down	70.0425	73.98	64.3	70.03	71.86	30.82	30.13	29.6	37.91	34.76	32.644
ENSG00000183114	FAM43B	family with sequence similarity 43 member B [Source:HGNC Symbol;Acc:HGNC:31791]	5.45926	2.4487	0.000626422	0.00203228	yes	up	0.065	0	0.06	0.17	0.03	0.45	0.16	0.24	0.33	0.55	0.346
ENSG00000183196	CHST6	carbohydrate sulfotransferase 6 [Source:HGNC Symbol;Acc:HGNC:6938]	4.62172	2.20843	3.95107e-19	4.82191e-18	yes	up	0.1375	0.09	0.13	0.16	0.17	0.67	0.63	0.53	0.8	0.6	0.646
ENSG00000183395	PMCH	pro-melanin concentrating hormone [Source:HGNC Symbol;Acc:HGNC:9109]	12.1865	3.60722	4.21091e-08	2.32185e-07	yes	up	0.2325	0.51	0	0.28	0.14	2.34	3.98	2.62	2.82	1.8	2.712
ENSG00000183484	GPR132	G protein-coupled receptor 132 [Source:HGNC Symbol;Acc:HGNC:17482]	8.63698	3.11053	0.00215896	0.00635227	yes	up	0.0325	0.03	0	0.08	0.02	0.15	0.2	0.13	0.15	0.28	0.182
ENSG00000183486	MX2	MX dynamin like GTPase 2 [Source:HGNC Symbol;Acc:HGNC:7533]	5.10437	2.35173	2.66328e-05	0.000107553	yes	up	0.35	0.94	0.12	0.2	0.14	0.43	0.29	0.36	0.19	0.56	0.366
ENSG00000183570	PCBP3	poly(rC) binding protein 3 [Source:HGNC Symbol;Acc:HGNC:8651]	3.11716	1.64023	0.0102243	0.0259673	yes	up	0.1725	0.25	0.11	0.11	0.22	0.23	0.53	0.3	0.43	0.44	0.386
ENSG00000183615	FAM167B	family with sequence similarity 167 member B [Source:HGNC Symbol;Acc:HGNC:28133]	2.38713	1.25528	1.99757e-19	2.48099e-18	yes	up	6.29	6.33	6.32	5.4	7.11	15.54	15.18	12.83	15.03	18.71	15.458
ENSG00000183729	NPBWR1	neuropeptides B and W receptor 1 [Source:HGNC Symbol;Acc:HGNC:4522]	5.2941	2.40439	0.0163479	0.0394856	yes	up	0.0275	0.03	0	0.03	0.05	0.29	0.1	0.1	0.08	0.09	0.132
ENSG00000183763	TRAIP	TRAF interacting protein [Source:HGNC Symbol;Acc:HGNC:30764]	0.236781	-2.07837	2.57314e-25	4.29237e-24	yes	down	5.585	5.14	5.27	6.39	5.54	1.34	1.36	1.17	1.19	0.56	1.124
ENSG00000183770	FOXL2	forkhead box L2 [Source:HGNC Symbol;Acc:HGNC:1092]	21.4051	4.41988	0.000803836	0.00255316	yes	up	0	0	0	0	0	0.17	0.07	0.04	0.1	0.08	0.092
ENSG00000183833	MAATS1	MYCBP associated and testis expressed 1 [Source:HGNC Symbol;Acc:HGNC:24010]	3.04398	1.60596	3.35009e-23	5.05202e-22	yes	up	1.705	1.29	1.3	2.56	1.67	3.53	2.88	4.03	4.01	4.74	3.838
ENSG00000183856	IQGAP3	IQ motif containing GTPase activating protein 3 [Source:HGNC Symbol;Acc:HGNC:20669]	0.171913	-2.54025	3.3551e-211	1.10362e-208	yes	down	16.945	16.37	17.41	18.35	15.65	2.92	2.76	2.83	2.52	2.84	2.774
ENSG00000183873	SCN5A	sodium voltage-gated channel alpha subunit 5 [Source:HGNC Symbol;Acc:HGNC:10593]	0.499174	-1.00239	5.42477e-28	1.01154e-26	yes	down	6.6775	7.13	6.54	7.11	5.93	2.92	2.9	3.36	3.01	3.92	3.222
ENSG00000183908	LRRC55	leucine rich repeat containing 55 [Source:HGNC Symbol;Acc:HGNC:32324]	8.86641	3.14835	4.14502e-06	1.85267e-05	yes	up	0.02	0.05	0	0.01	0.02	0.24	0.14	0.14	0.16	0.25	0.186
ENSG00000183929	DUSP5P1	dual specificity phosphatase 5 pseudogene 1 [Source:HGNC Symbol;Acc:HGNC:32020]	8.65259	3.11313	1.14244e-10	7.99825e-10	yes	up	0.27	0.24	0.08	0.43	0.33	1.95	2.01	2.57	3.31	1.64	2.296
ENSG00000184005	ST6GALNAC3	ST6 N-acetylgalactosaminide alpha-2,6-sialyltransferase 3 [Source:HGNC Symbol;Acc:HGNC:19343]	2.33013	1.22041	1.19671e-114	1.40744e-112	yes	up	15.2925	18.87	13.7	14.97	13.63	33.14	31.3	29.22	33.01	37.01	32.736
ENSG00000184139	RPL7AP28	ribosomal protein L7a pseudogene 28 [Source:HGNC Symbol;Acc:HGNC:35656]	2.95373	1.56254	0.0182962	0.0436257	yes	up	0.685	1.12	0.45	1.17	0	1.23	1.17	2.25	2.38	2.86	1.978
ENSG00000184163	C1QTNF12	C1q and TNF related 12 [Source:HGNC Symbol;Acc:HGNC:32308]	3.22025	1.68717	2.24581e-07	1.15314e-06	yes	up	1.9	2.46	1.16	2.5	1.48	5.68	7	5.46	4.1	4.05	5.258
ENSG00000184185	KCNJ12	potassium voltage-gated channel subfamily J member 12 [Source:HGNC Symbol;Acc:HGNC:6258]	5.00195	2.32249	1.40423e-39	4.02751e-38	yes	up	0.4025	0.46	0.34	0.39	0.42	1.92	2	2.03	1.85	2.23	2.006
ENSG00000184232	OAF	out at first homolog [Source:HGNC Symbol;Acc:HGNC:28752]	2.15424	1.10718	1.03175e-143	1.78036e-141	yes	up	46.1825	48.47	47.88	44.69	43.69	96.76	108.89	99.29	104.57	109.57	103.816
ENSG00000184260	HIST2H2AC	histone cluster 2 H2A family member c [Source:HGNC Symbol;Acc:HGNC:4738]	0.188795	-2.40511	0.00743797	0.0195266	yes	down	3.34	1.17	2.81	4.03	5.35	0	0.99	0.47	1.07	0.62	0.63
ENSG00000184292	TACSTD2	tumor associated calcium signal transducer 2 [Source:HGNC Symbol;Acc:HGNC:11530]	0.465102	-1.10438	2.42878e-20	3.18969e-19	yes	down	13.3325	12.67	11.91	14.1	14.65	6.15	5.3	5.32	5.48	7.81	6.012
ENSG00000184343	SRPK3	SRSF protein kinase 3 [Source:HGNC Symbol;Acc:HGNC:11402]	2.07564	1.05355	0.00223419	0.00655345	yes	up	0.205	0.14	0.2	0.27	0.21	0.64	0.5	0.3	1.06	0.27	0.554
ENSG00000184344	GDF3	growth differentiation factor 3 [Source:HGNC Symbol;Acc:HGNC:4218]	5.72214	2.51655	3.82197e-62	1.99653e-60	yes	up	2.705	2.36	2.86	3.16	2.44	13.59	15.24	14.03	16.48	15.77	15.022
ENSG00000184363	PKP3	plakophilin 3 [Source:HGNC Symbol;Acc:HGNC:9025]	0.463372	-1.10976	0.0029034	0.00832049	yes	down	1.3375	2.41	1.75	0.4	0.79	0.39	0.3	0.3	1.18	0.22	0.478
ENSG00000184371	CSF1	colony stimulating factor 1 [Source:HGNC Symbol;Acc:HGNC:2432]	2.17379	1.12021	1.81812e-25	3.05711e-24	yes	up	11.4475	12.82	10.89	11.8	10.28	20.07	22.44	18.22	22.03	29.96	22.544
ENSG00000184470	TXNRD2	thioredoxin reductase 2 [Source:HGNC Symbol;Acc:HGNC:18155]	0.314929	-1.6669	7.86254e-118	9.62338e-116	yes	down	132.375	126.3	131.94	140.84	130.42	37.85	35.87	39.07	37.96	31.96	36.542
ENSG00000184574	LPAR5	lysophosphatidic acid receptor 5 [Source:HGNC Symbol;Acc:HGNC:13307]	9.17172	3.19719	1.29593e-28	2.47118e-27	yes	up	0.2825	0.4	0.11	0.26	0.36	2.36	2.13	2.11	2.42	2.07	2.218
ENSG00000184613	NELL2	neural EGFL like 2 [Source:HGNC Symbol;Acc:HGNC:7751]	5.61367	2.48894	3.3545e-05	0.000133118	yes	up	0.33	0.3	0.84	0.08	0.1	0.37	0.74	0.48	0.32	0.29	0.44
ENSG00000184619	KRBA2	KRAB-A domain containing 2 [Source:HGNC Symbol;Acc:HGNC:26989]	0.40303	-1.31104	2.37079e-18	2.79295e-17	yes	down	5.6925	5.89	6.36	5.99	4.53	1.72	2.48	2.19	1.93	2.64	2.192
ENSG00000184661	CDCA2	cell division cycle associated 2 [Source:HGNC Symbol;Acc:HGNC:14623]	0.233389	-2.09919	1.26009e-149	2.2673e-147	yes	down	15.2175	15.44	15.67	15.64	14.12	3.65	3.01	3.39	3.34	3.1	3.298
ENSG00000184838	PRR16	proline rich 16 [Source:HGNC Symbol;Acc:HGNC:29654]	2.59171	1.3739	0.000508445	0.00167718	yes	up	0.6075	1.25	0.4	0.42	0.36	1.84	1.48	1.11	1.09	0.67	1.238
ENSG00000184860	SDR42E1	short chain dehydrogenase/reductase family 42E, member 1 [Source:HGNC Symbol;Acc:HGNC:29834]	0.486667	-1.03899	1.14393e-05	4.86505e-05	yes	down	3.1775	2.74	2.93	4.07	2.97	1.63	1.2	1.08	0.79	0.83	1.106
ENSG00000184985	SORCS2	sortilin related VPS10 domain containing receptor 2 [Source:HGNC Symbol;Acc:HGNC:16698]	11.1616	3.48047	2.29295e-06	1.05373e-05	yes	up	0.0375	0.13	0.01	0	0.01	0.2	0.66	0.54	0.18	0.13	0.342
ENSG00000185008	ROBO2	roundabout guidance receptor 2 [Source:HGNC Symbol;Acc:HGNC:10250]	5.4304	2.44106	4.44038e-07	2.21357e-06	yes	up	0.0925	0.07	0.22	0.02	0.06	0.35	0.29	0.39	0.18	0.53	0.348
ENSG00000185022	MAFF	MAF bZIP transcription factor F [Source:HGNC Symbol;Acc:HGNC:6780]	0.482526	-1.05132	1.02955e-62	5.40501e-61	yes	down	71.6325	75.45	70.32	72.79	67.97	32.55	30.93	36.77	30.54	35.93	33.344
ENSG00000185033	SEMA4B	semaphorin 4B [Source:HGNC Symbol;Acc:HGNC:10730]	3.19117	1.67408	1.06335e-73	6.9737e-72	yes	up	5.6725	6.24	4.79	6.24	5.42	15.72	15.38	16.82	16.52	19.23	16.734
ENSG00000185112	FAM43A	family with sequence similarity 43 member A [Source:HGNC Symbol;Acc:HGNC:26888]	0.40735	-1.29566	1.17026e-254	5.8658e-252	yes	down	206.208	201.84	211.23	210.65	201.11	81.74	78.77	76.23	83.48	86.72	81.388
ENSG00000185168	LINC00482	long intergenic non-protein coding RNA 482 [Source:HGNC Symbol;Acc:HGNC:26816]	5.06611	2.34088	0.000197308	0.000694604	yes	up	0.09	0.04	0.12	0.07	0.13	0.56	0.73	1.32	0.79	0.2	0.72
ENSG00000185198	PRSS57	serine protease 57 [Source:HGNC Symbol;Acc:HGNC:31397]	18.8819	4.23893	0.00268063	0.00774216	yes	up	0	0	0	0	0	0.65	0.29	0.16	0.09	0.19	0.276
ENSG00000185245	GP1BA	glycoprotein Ib platelet subunit alpha [Source:HGNC Symbol;Acc:HGNC:4439]	2.42202	1.27621	1.04254e-07	5.56339e-07	yes	up	0.6925	0.66	0.79	0.66	0.66	1.32	2.08	1.56	1.75	1.55	1.652
ENSG00000185262	UBALD2	UBA like domain containing 2 [Source:HGNC Symbol;Acc:HGNC:28438]	0.45918	-1.12287	7.64438e-52	3.16168e-50	yes	down	52.4475	52.72	50.47	51.92	54.68	22.01	21.57	23.96	35.36	24.13	25.406
ENSG00000185332	TMEM105	TMEM105 long non-coding RNA [Source:HGNC Symbol;Acc:HGNC:26794]	21.5333	4.4285	0.00018535	0.000655905	yes	up	0.005	0.02	0	0	0	0.11	0.41	0.32	0.11	0.09	0.208
ENSG00000185347	TEDC1	tubulin epsilon and delta complex 1 [Source:HGNC Symbol;Acc:HGNC:20127]	0.454996	-1.13607	6.44037e-15	6.11008e-14	yes	down	12.26	9.33	13.4	13.19	13.12	5.84	4.6	5.45	7.53	5.26	5.736
ENSG00000185352	HS6ST3	heparan sulfate 6-O-sulfotransferase 3 [Source:HGNC Symbol;Acc:HGNC:19134]	3.18302	1.6704	1.21466e-07	6.42328e-07	yes	up	0.1375	0.09	0.14	0.16	0.16	0.36	0.47	0.24	0.5	0.59	0.432
ENSG00000185477	GPRIN3	GPRIN family member 3 [Source:HGNC Symbol;Acc:HGNC:27733]	0.230164	-2.11927	7.67252e-52	3.1671e-50	yes	down	1.22	1.35	1.28	1.16	1.09	0.26	0.3	0.22	0.24	0.35	0.274
ENSG00000185480	PARPBP	PARP1 binding protein [Source:HGNC Symbol;Acc:HGNC:26074]	0.386795	-1.37036	4.8303e-33	1.0899e-31	yes	down	13.0125	13.74	12.99	12.83	12.49	5.08	4.61	5.83	4.17	4.61	4.86
ENSG00000185482	STAC3	SH3 and cysteine rich domain 3 [Source:HGNC Symbol;Acc:HGNC:28423]	2.15783	1.10958	0.0148171	0.0361866	yes	up	0.4225	0.37	0.54	0.28	0.5	1.13	1.08	1.06	0.53	0.67	0.894
ENSG00000185532	PRKG1	protein kinase cGMP-dependent 1 [Source:HGNC Symbol;Acc:HGNC:9414]	2.79404	1.48235	8.13474e-09	4.84174e-08	yes	up	0.215	0.21	0.27	0.22	0.16	0.51	1.59	0.7	0.83	0.5	0.826
ENSG00000185565	LSAMP	limbic system associated membrane protein [Source:HGNC Symbol;Acc:HGNC:6705]	5.17903	2.37268	3.67595e-08	2.03487e-07	yes	up	0.215	0.66	0.13	0.04	0.03	0.19	0.34	0.14	0.23	0.36	0.252
ENSG00000185634	SHC4	SHC adaptor protein 4 [Source:HGNC Symbol;Acc:HGNC:16743]	4.42929	2.14708	1.32459e-06	6.25372e-06	yes	up	0.365	0.45	0.36	0.11	0.54	0.54	0.67	0.89	0.46	0.62	0.636
ENSG00000185681	MORN5	MORN repeat containing 5 [Source:HGNC Symbol;Acc:HGNC:17841]	13.0675	3.70791	0.00558937	0.0150551	yes	up	0.0475	0	0	0.19	0	1.79	1.19	0.41	0.15	1.37	0.982
ENSG00000185745	IFIT1	interferon induced protein with tetratricopeptide repeats 1 [Source:HGNC Symbol;Acc:HGNC:5407]	2.92794	1.54988	1.42191e-09	9.05172e-09	yes	up	0.5075	0.51	0.55	0.54	0.43	1.06	1.42	1.12	1.21	2.38	1.438
ENSG00000185761	ADAMTSL5	ADAMTS like 5 [Source:HGNC Symbol;Acc:HGNC:27912]	7.5379	2.91416	0.00543403	0.0146644	yes	up	0.035	0	0	0.05	0.09	0.38	0.56	0.07	0.23	0.18	0.284
ENSG00000185924	RTN4RL1	reticulon 4 receptor like 1 [Source:HGNC Symbol;Acc:HGNC:21329]	26.8954	4.74929	7.23089e-07	3.52862e-06	yes	up	0.015	0.04	0	0.02	0	0.36	0.11	0.35	0.43	0.63	0.376
ENSG00000185950	IRS2	insulin receptor substrate 2 [Source:HGNC Symbol;Acc:HGNC:6126]	0.277471	-1.84959	3.45104e-33	7.82879e-32	yes	down	1.435	1.4	1.47	1.4	1.47	0.42	0.46	0.27	0.38	0.41	0.388
ENSG00000186007	LEMD1	LEM domain containing 1 [Source:HGNC Symbol;Acc:HGNC:18725]	5.6266	2.49226	0.0014065	0.0042925	yes	up	0.2375	0.44	0	0.38	0.13	1.08	1.28	1.11	1.43	2.16	1.412
ENSG00000186115	CYP4F2	cytochrome P450 family 4 subfamily F member 2 [Source:HGNC Symbol;Acc:HGNC:2645]	20.3448	4.34659	0.000130665	0.00047386	yes	up	0.075	0	0.05	0	0.25	0.17	0.99	0.32	0.29	0.29	0.412
ENSG00000186185	KIF18B	kinesin family member 18B [Source:HGNC Symbol;Acc:HGNC:27102]	0.142837	-2.80756	7.52022e-186	1.97895e-183	yes	down	17.48	17.16	16.94	18.6	17.22	2.07	2.12	2.28	2.5	1.63	2.12
ENSG00000186193	SAPCD2	suppressor APC domain containing 2 [Source:HGNC Symbol;Acc:HGNC:28055]	0.215789	-2.21231	4.06891e-136	6.53883e-134	yes	down	11.505	10.91	12.14	11.22	11.75	2.49	2.52	2.45	2.11	2.44	2.402
ENSG00000186260	MRTFB	myocardin related transcription factor B [Source:HGNC Symbol;Acc:HGNC:29819]	0.49118	-1.02568	2.18785e-43	7.17424e-42	yes	down	25.19	27.5	25.82	26.88	20.56	14.05	13.42	10.21	10.92	14.06	12.532
ENSG00000186280	KDM4D	lysine demethylase 4D [Source:HGNC Symbol;Acc:HGNC:25498]	0.44481	-1.16874	9.61547e-06	4.12103e-05	yes	down	1.14	1.23	1.11	1.08	1.14	0.65	0.45	0.5	0.57	0.34	0.502
ENSG00000186377	CYP4X1	cytochrome P450 family 4 subfamily X member 1 [Source:HGNC Symbol;Acc:HGNC:20244]	10.3902	3.37715	0.000140053	0.000505208	yes	up	0.0325	0.07	0	0.06	0	0.3	0.51	0.38	0.23	0.18	0.32
ENSG00000186529	CYP4F3	cytochrome P450 family 4 subfamily F member 3 [Source:HGNC Symbol;Acc:HGNC:2646]	6.0866	2.60564	7.55223e-07	3.67861e-06	yes	up	0.055	0.06	0.02	0.05	0.09	0.21	0.44	0.4	0.33	0.19	0.314
ENSG00000186638	KIF24	kinesin family member 24 [Source:HGNC Symbol;Acc:HGNC:19916]	0.342047	-1.54773	3.39515e-27	6.16693e-26	yes	down	2.04	1.92	2.13	1.98	2.13	0.67	0.72	0.83	0.64	0.56	0.684
ENSG00000186642	PDE2A	phosphodiesterase 2A [Source:HGNC Symbol;Acc:HGNC:8777]	0.39776	-1.33003	4.84554e-164	1.0409e-161	yes	down	49.76	53.39	49.41	51.62	44.62	16.38	17.66	16.93	18.64	19.84	17.89
ENSG00000186792	HYAL3	hyaluronidase 3 [Source:HGNC Symbol;Acc:HGNC:5322]	2.63236	1.39636	3.04411e-41	9.28763e-40	yes	up	4.5825	5.1	4.47	4.68	4.08	12.03	13.5	12.58	13.39	16.81	13.662
ENSG00000186812	ZNF397	zinc finger protein 397 [Source:HGNC Symbol;Acc:HGNC:18818]	0.312721	-1.67705	6.26101e-28	1.16437e-26	yes	down	5.0175	6.11	4.68	5.5	3.78	1.3	1.1	0.99	1.2	2.04	1.326
ENSG00000186827	TNFRSF4	TNF receptor superfamily member 4 [Source:HGNC Symbol;Acc:HGNC:11918]	0.127368	-2.97293	2.13087e-11	1.58793e-10	yes	down	2.5275	2.74	2.38	2.26	2.73	0.29	0.22	0.15	0.16	0.89	0.342
ENSG00000186854	TRABD2A	TraB domain containing 2A [Source:HGNC Symbol;Acc:HGNC:27013]	4.38982	2.13416	0.000564234	0.00184502	yes	up	0.4	0.38	0.49	0.25	0.48	1.43	0.36	0.86	1.56	0.7	0.982
ENSG00000186871	ERCC6L	ERCC excision repair 6 like, spindle assembly checkpoint helicase [Source:HGNC Symbol;Acc:HGNC:20794]	0.234245	-2.09391	4.55956e-30	9.16789e-29	yes	down	3.1275	2.65	4.01	2.88	2.97	0.73	0.67	0.94	0.53	0.67	0.708
ENSG00000186998	EMID1	EMI domain containing 1 [Source:HGNC Symbol;Acc:HGNC:18036]	2.65543	1.40895	2.85304e-05	0.000114623	yes	up	0.5425	0.28	0.98	0.45	0.46	0.91	1.07	1.23	1.31	1.09	1.122
ENSG00000187017	ESPN	espin [Source:HGNC Symbol;Acc:HGNC:13281]	4.79971	2.26295	1.1118e-12	9.12855e-12	yes	up	0.84	1.07	0.3	1.08	0.91	2.46	2.36	1.29	2.97	2.48	2.312
ENSG00000187193	MT1X	metallothionein 1X [Source:HGNC Symbol;Acc:HGNC:7405]	0.307043	-1.70349	2.71696e-07	1.38091e-06	yes	down	22.6225	22.12	20.42	27.3	20.65	6.34	6.96	9.95	4.75	1.74	5.948
ENSG00000187229	AC100800.1	novel transcript, antisense to PSD3	0.0175172	-5.83509	1.19285e-08	6.97167e-08	yes	down	0.555	0.38	0.57	0.66	0.61	0	0	0	0.04	0	0.008
ENSG00000187260	WDR86	WD repeat domain 86 [Source:HGNC Symbol;Acc:HGNC:28020]	2.25918	1.1758	0.0214383	0.04998	yes	up	0.3425	0.44	0.12	0.45	0.36	0.79	0.99	0.52	1.16	0.35	0.762
ENSG00000187416	LHFPL3	LHFPL tetraspan subfamily member 3 [Source:HGNC Symbol;Acc:HGNC:6589]	2.18591	1.12823	0.00501779	0.0136373	yes	up	1.9225	2.41	1.62	1.5	2.16	3.36	4.13	5.28	2.69	4.52	3.996
ENSG00000187479	C11orf96	chromosome 11 open reading frame 96 [Source:HGNC Symbol;Acc:HGNC:38675]	2.10579	1.07436	4.9305e-05	0.000191578	yes	up	2.195	3.67	2	1.4	1.71	4.01	3.56	4.98	3.94	5.68	4.434
ENSG00000187513	GJA4	gap junction protein alpha 4 [Source:HGNC Symbol;Acc:HGNC:4278]	0.10907	-3.19668	6.11182e-43	1.95839e-41	yes	down	6.99	7.4	6.6	8.08	5.88	0.61	0.62	0.5	0.9	1.3	0.786
ENSG00000187554	TLR5	toll like receptor 5 [Source:HGNC Symbol;Acc:HGNC:11851]	3.07917	1.62254	1.69091e-05	7.02251e-05	yes	up	0.195	0.34	0.11	0.14	0.19	1	0.78	0.44	0.57	0.99	0.756
ENSG00000187605	TET3	tet methylcytosine dioxygenase 3 [Source:HGNC Symbol;Acc:HGNC:28313]	0.485986	-1.04101	1.95605e-45	6.72857e-44	yes	down	4.1075	4.12	4.22	4.47	3.62	1.74	1.96	1.67	2.29	2.08	1.948
ENSG00000187772	LIN28B	lin-28 homolog B [Source:HGNC Symbol;Acc:HGNC:32207]	8.12049	3.02157	5.03735e-05	0.000195477	yes	up	0.0425	0.05	0.03	0	0.09	0.15	0.21	0.12	0.15	0.09	0.144
ENSG00000187908	DMBT1	deleted in malignant brain tumors 1 [Source:HGNC Symbol;Acc:HGNC:2926]	3.83863	1.94059	0.00588547	0.0157802	yes	up	0.02	0.01	0.01	0.02	0.04	0.06	0.08	0.11	0.1	0.04	0.078
ENSG00000187922	LCN10	lipocalin 10 [Source:HGNC Symbol;Acc:HGNC:20892]	122.648	6.93838	1.71717e-11	1.29015e-10	yes	up	0.0175	0.06	0	0	0.01	1.85	2.56	2.38	2.66	2.51	2.392
ENSG00000187944	C2orf66	chromosome 2 open reading frame 66 [Source:HGNC Symbol;Acc:HGNC:33809]	5.34376	2.41785	0.00239274	0.00698254	yes	up	0.065	0.1	0	0.04	0.12	0.27	0.51	0.25	0.47	0.25	0.35
ENSG00000187951	AC091057.1	novel transcript	0.468226	-1.09472	1.08089e-23	1.6707e-22	yes	down	3.815	4.3	3.96	3.58	3.42	1.74	1.8	1.96	1.76	1.55	1.762
ENSG00000187955	COL14A1	collagen type XIV alpha 1 chain [Source:HGNC Symbol;Acc:HGNC:2191]	13.0571	3.70677	0.000125425	0.000456589	yes	up	0.0175	0	0.05	0	0.02	0.36	0.12	0.08	0.51	0.07	0.228
ENSG00000188015	S100A3	S100 calcium binding protein A3 [Source:HGNC Symbol;Acc:HGNC:10493]	2.01183	1.0085	1.16628e-06	5.54482e-06	yes	up	4.3525	3.41	4.45	4.37	5.18	9.4	8.61	8.49	8.79	8.93	8.844
ENSG00000188158	NHS	NHS actin remodeling regulator [Source:HGNC Symbol;Acc:HGNC:7820]	2.26686	1.1807	6.02727e-07	2.96948e-06	yes	up	0.2275	0.27	0.22	0.2	0.22	0.37	0.49	0.65	0.57	0.44	0.504
ENSG00000188211	NCR3LG1	natural killer cell cytotoxicity receptor 3 ligand 1 [Source:HGNC Symbol;Acc:HGNC:42400]	2.16147	1.11201	1.50762e-36	3.88e-35	yes	up	2.7625	2.83	2.74	3	2.48	5.56	6.33	6.16	5.91	4.89	5.77
ENSG00000188229	TUBB4B	tubulin beta 4B class IVb [Source:HGNC Symbol;Acc:HGNC:20771]	0.330368	-1.59785	8.65391e-267	5.06061e-264	yes	down	371.79	355.01	382.46	371.77	377.92	118.86	112.59	124.97	118.43	120.12	118.994
ENSG00000188263	IL17REL	interleukin 17 receptor E like [Source:HGNC Symbol;Acc:HGNC:33808]	0.363082	-1.46163	0.0105002	0.0265878	yes	down	0.195	0.17	0.21	0.21	0.19	0.03	0.04	0.07	0.12	0.09	0.07
ENSG00000188404	SELL	selectin L [Source:HGNC Symbol;Acc:HGNC:10720]	2.39568	1.26044	8.21532e-11	5.83105e-10	yes	up	1.615	1.27	1.25	2.64	1.3	3.35	2.84	3.25	2.55	5.22	3.442
ENSG00000188486	H2AFX	H2A histone family member X [Source:HGNC Symbol;Acc:HGNC:4739]	0.36486	-1.45459	1.07985e-75	7.30964e-74	yes	down	57.5225	54.62	60.67	59.22	55.58	21.99	17.98	20.82	22.6	18.56	20.39
ENSG00000188488	SERPINA5	serpin family A member 5 [Source:HGNC Symbol;Acc:HGNC:8723]	2.4508	1.29325	0.00333317	0.00944793	yes	up	0.2975	0.38	0.24	0.3	0.27	0.61	0.47	0.79	0.4	1.43	0.74
ENSG00000188517	COL25A1	collagen type XXV alpha 1 chain [Source:HGNC Symbol;Acc:HGNC:18603]	2.51925	1.33299	0.000216328	0.000758138	yes	up	0.225	0.45	0.12	0.2	0.13	0.95	0.43	0.62	0.67	0.24	0.582
ENSG00000188610	FAM72B	family with sequence similarity 72 member B [Source:HGNC Symbol;Acc:HGNC:24805]	0.224169	-2.15734	1.71596e-36	4.40541e-35	yes	down	5.6075	5.77	5.31	5.71	5.64	1.42	1.34	1.6	1.21	0.72	1.258
ENSG00000188613	NANOS1	nanos C2HC-type zinc finger 1 [Source:HGNC Symbol;Acc:HGNC:23044]	3.3495	1.74395	0.00690758	0.0182571	yes	up	0.125	0.09	0.32	0.02	0.07	0.38	0.49	0.45	0.22	0.32	0.372
ENSG00000188620	HMX3	H6 family homeobox 3 [Source:HGNC Symbol;Acc:HGNC:5019]	12.173	3.60562	0.0168656	0.0406102	yes	up	0	0	0	0	0	0.04	0.02	0.02	0.1	0.08	0.052
ENSG00000188707	ZBED6CL	ZBED6 C-terminal like [Source:HGNC Symbol;Acc:HGNC:21720]	2.20566	1.14121	0.00951938	0.0243739	yes	up	0.265	0.66	0.24	0.08	0.08	0.97	0.39	0.33	0.66	0.57	0.584
ENSG00000188848	BEND4	BEN domain containing 4 [Source:HGNC Symbol;Acc:HGNC:23815]	0.385835	-1.37394	0.00117904	0.00364482	yes	down	0.145	0.2	0.09	0.15	0.14	0.12	0.07	0.05	0.05	0.06	0.07
ENSG00000188985	DHFRP1	dihydrofolate reductase pseudogene 1 [Source:HGNC Symbol;Acc:HGNC:2862]	0.347857	-1.52343	0.00252623	0.00734561	yes	down	6.0625	6.69	3.02	8.16	6.38	2.56	0	1.96	2.87	2.89	2.056
ENSG00000188993	LRRC66	leucine rich repeat containing 66 [Source:HGNC Symbol;Acc:HGNC:34299]	3.90656	1.9659	1.27685e-07	6.7369e-07	yes	up	0.165	0.13	0.2	0.14	0.19	0.88	0.61	0.56	0.59	0.48	0.624
ENSG00000189120	SP6	Sp6 transcription factor [Source:HGNC Symbol;Acc:HGNC:14530]	2.44687	1.29094	1.71784e-18	2.042e-17	yes	up	1.02	1.03	1.03	0.97	1.05	2.18	2.4	2.41	2.55	2.54	2.416
ENSG00000189129	PLAC9	placenta specific 9 [Source:HGNC Symbol;Acc:HGNC:19255]	2.09033	1.06373	3.5122e-05	0.000139009	yes	up	5.4075	5.16	6.25	3.84	6.38	8.05	7.93	6.08	10.7	12.94	9.14
ENSG00000189152	GRAPL	GRB2 related adaptor protein like [Source:HGNC Symbol;Acc:HGNC:37240]	0.435483	-1.19931	8.52521e-27	1.52096e-25	yes	down	15.3075	14.83	16.08	15.75	14.57	7.3	8.16	6.08	8.62	8.32	7.696
ENSG00000189223	PAX8-AS1	PAX8 antisense RNA 1 [Source:HGNC Symbol;Acc:HGNC:49271]	2.32145	1.21502	0.00116831	0.00361483	yes	up	0.44	0.19	0.56	0.59	0.42	0.46	0.71	1.69	0.59	0.74	0.838
ENSG00000189403	HMGB1	high mobility group box 1 [Source:HGNC Symbol;Acc:HGNC:4983]	0.441028	-1.18106	4.3866e-86	3.5518e-84	yes	down	895.928	818.34	956.92	893.69	914.76	395.31	384.87	390.29	374.8	337.39	376.532
ENSG00000189431	RASSF10	Ras association domain family member 10 [Source:HGNC Symbol;Acc:HGNC:33984]	9.82424	3.29635	1.24965e-07	6.60168e-07	yes	up	0.095	0.3	0	0.05	0.03	0.65	0.66	0.49	1.06	1.59	0.89
ENSG00000196136	SERPINA3	serpin family A member 3 [Source:HGNC Symbol;Acc:HGNC:16]	4.47214	2.16097	0.00221896	0.0065124	yes	up	0.13	0.2	0	0.18	0.14	0.5	0.56	0.4	0.55	0.27	0.456
ENSG00000196154	S100A4	S100 calcium binding protein A4 [Source:HGNC Symbol;Acc:HGNC:10494]	2.12904	1.09021	0.000275036	0.000948725	yes	up	3.095	2.13	3.69	4.65	1.91	7.25	8.95	6.21	5.32	8.27	7.2
ENSG00000196208	GREB1	growth regulating estrogen receptor binding 1 [Source:HGNC Symbol;Acc:HGNC:24885]	2.27885	1.1883	0.00117647	0.00363739	yes	up	0.1925	0.26	0.1	0.28	0.13	0.49	0.7	0.36	0.39	0.49	0.486
ENSG00000196220	SRGAP3	SLIT-ROBO Rho GTPase activating protein 3 [Source:HGNC Symbol;Acc:HGNC:19744]	4.35833	2.12377	0.000135309	0.000489437	yes	up	0.355	0.03	0.02	0.01	1.36	0.29	0.18	0.12	0.42	0.35	0.272
ENSG00000196290	NIF3L1	NGG1 interacting factor 3 like 1 [Source:HGNC Symbol;Acc:HGNC:13390]	0.421952	-1.24485	6.90102e-29	1.33162e-27	yes	down	10.31	10.12	10.32	10.04	10.76	4.59	4.6	4.71	3.59	5.88	4.674
ENSG00000196329	GIMAP5	GTPase, IMAP family member 5 [Source:HGNC Symbol;Acc:HGNC:18005]	0.304965	-1.71328	1.37311e-20	1.83652e-19	yes	down	5.38	4.44	4.14	6.29	6.65	1.74	1.41	1.3	1.18	1.92	1.51
ENSG00000196411	EPHB4	EPH receptor B4 [Source:HGNC Symbol;Acc:HGNC:3395]	2.1102	1.07738	3.91702e-101	3.81765e-99	yes	up	117.032	116.61	116.49	121.1	113.93	232.29	245.26	220.5	238.59	274.86	242.3
ENSG00000196421	C20orf204	chromosome 20 open reading frame 204 [Source:HGNC Symbol;Acc:HGNC:27655]	0.266687	-1.90678	5.34013e-20	6.88007e-19	yes	down	3.295	3.14	3.89	2.85	3.3	0.9	0.87	0.44	1.1	1.13	0.888
ENSG00000196468	FGF16	fibroblast growth factor 16 [Source:HGNC Symbol;Acc:HGNC:3672]	0.181117	-2.46501	4.53062e-18	5.26663e-17	yes	down	3.0775	3.04	3.22	2.48	3.57	0.55	0.56	0.76	0.47	0.31	0.53
ENSG00000196502	SULT1A1	sulfotransferase family 1A member 1 [Source:HGNC Symbol;Acc:HGNC:11453]	2.60327	1.38032	1.93723e-18	2.29373e-17	yes	up	3.9075	3.37	3.82	3.51	4.93	8.33	8.51	11.42	10.46	8.29	9.402
ENSG00000196511	TPK1	thiamin pyrophosphokinase 1 [Source:HGNC Symbol;Acc:HGNC:17358]	0.434319	-1.20317	1.27437e-18	1.52519e-17	yes	down	6.635	6.74	6.82	7.53	5.45	2.69	3.18	2.92	2.65	3.2	2.928
ENSG00000196550	FAM72A	family with sequence similarity 72 member A [Source:HGNC Symbol;Acc:HGNC:24044]	0.332324	-1.58934	1.16068e-17	1.31723e-16	yes	down	5.655	4.28	7.4	5.52	5.42	2.11	1.81	1.55	2.19	2.03	1.938
ENSG00000196584	XRCC2	X-ray repair cross complementing 2 [Source:HGNC Symbol;Acc:HGNC:12829]	0.287923	-1.79624	2.10212e-24	3.36275e-23	yes	down	2.2375	2.16	2.22	2.11	2.46	0.87	0.61	0.56	0.55	0.5	0.618
ENSG00000196689	TRPV1	transient receptor potential cation channel subfamily V member 1 [Source:HGNC Symbol;Acc:HGNC:12716]	2.49339	1.31811	7.39993e-41	2.21283e-39	yes	up	2.0275	2.71	1.57	1.86	1.97	3.6	3.57	3.04	3.77	3.43	3.482
ENSG00000196872	KIAA1211L	KIAA1211 like [Source:HGNC Symbol;Acc:HGNC:33454]	2.10835	1.07611	1.25274e-20	1.67765e-19	yes	up	2.9025	2.54	2.56	3.36	3.15	5.93	7.98	7.02	8.82	4.93	6.936
ENSG00000196878	LAMB3	laminin subunit beta 3 [Source:HGNC Symbol;Acc:HGNC:6490]	3.70823	1.89073	6.10764e-75	4.10793e-73	yes	up	2.105	2.77	1.74	1.78	2.13	8.3	7.16	6.24	6.47	7.18	7.07
ENSG00000196932	TMEM26	transmembrane protein 26 [Source:HGNC Symbol;Acc:HGNC:28550]	4.61127	2.20516	4.67651e-18	5.43022e-17	yes	up	0.2675	0.36	0.2	0.33	0.18	1.5	1.23	0.82	0.86	1.09	1.1
ENSG00000197046	SIGLEC15	sialic acid binding Ig like lectin 15 [Source:HGNC Symbol;Acc:HGNC:27596]	2.81055	1.49085	0.000739662	0.00236935	yes	up	0.3775	0.32	0.91	0.21	0.07	0.9	0.62	1.19	0.89	0.67	0.854
ENSG00000197106	SLC6A17	solute carrier family 6 member 17 [Source:HGNC Symbol;Acc:HGNC:31399]	9.94032	3.31329	2.14119e-05	8.75438e-05	yes	up	0.0125	0.01	0.02	0	0.02	0.12	0.08	0.11	0.18	0.3	0.158
ENSG00000197122	SRC	SRC proto-oncogene, non-receptor tyrosine kinase [Source:HGNC Symbol;Acc:HGNC:11283]	2.11125	1.0781	2.27602e-66	1.28803e-64	yes	up	22.8	22.83	19.64	23.63	25.1	55.58	52.23	52.09	58.31	44.76	52.594
ENSG00000197191	CYSRT1	cysteine rich tail 1 [Source:HGNC Symbol;Acc:HGNC:30529]	2.16034	1.11126	0.00317409	0.00903717	yes	up	0.85	0.81	0.98	0.76	0.85	2.14	3.62	2.82	3.38	0.98	2.588
ENSG00000197251	LINC00336	long intergenic non-protein coding RNA 336 [Source:HGNC Symbol;Acc:HGNC:33813]	19.6288	4.2949	0.00204326	0.00604139	yes	up	0	0	0	0	0	0.06	0.03	0.26	0.14	0.12	0.122
ENSG00000197261	C6orf141	chromosome 6 open reading frame 141 [Source:HGNC Symbol;Acc:HGNC:21351]	0.0935231	-3.41853	9.00333e-89	7.58153e-87	yes	down	9.17	8.01	10.6	8.34	9.73	0.73	0.76	0.72	1.24	1.34	0.958
ENSG00000197275	RAD54B	RAD54 homolog B [Source:HGNC Symbol;Acc:HGNC:17228]	0.450279	-1.15111	1.68745e-12	1.36684e-11	yes	down	4.0675	3.78	3.4	3.93	5.16	1.23	1.56	1.59	3.44	1.07	1.778
ENSG00000197299	BLM	BLM RecQ like helicase [Source:HGNC Symbol;Acc:HGNC:1058]	0.272831	-1.87392	2.63677e-61	1.35059e-59	yes	down	6.675	6.33	6.88	8.03	5.46	2	2.09	2.11	2.15	1.11	1.892
ENSG00000197301	HMGA2-AS1	HMGA2 antisense RNA 1 [Source:HGNC Symbol;Acc:HGNC:53973]	0.476377	-1.06983	0.00268386	0.00775043	yes	down	0.52	0.51	0.59	0.48	0.5	0.23	0.15	0.47	0.21	0.18	0.248
ENSG00000197444	OGDHL	oxoglutarate dehydrogenase like [Source:HGNC Symbol;Acc:HGNC:25590]	0.265304	-1.91428	0.0173036	0.041546	yes	down	0.1575	0.26	0.16	0.04	0.17	0.04	0.04	0.02	0.04	0.05	0.038
ENSG00000197632	SERPINB2	serpin family B member 2 [Source:HGNC Symbol;Acc:HGNC:8584]	4.3171	2.11006	8.72747e-62	4.52538e-60	yes	up	5.4075	4.11	5.92	5.12	6.48	23.23	22.97	25.89	21.79	19.71	22.718
ENSG00000197766	CFD	complement factor D [Source:HGNC Symbol;Acc:HGNC:2771]	2.86854	1.52031	0.000174132	0.000619962	yes	up	1.0625	0.95	0.95	0.59	1.76	2.83	2.37	3.11	1.84	2.07	2.444
ENSG00000197903	HIST1H2BK	histone cluster 1 H2B family member k [Source:HGNC Symbol;Acc:HGNC:13954]	2.38747	1.25549	1.04871e-18	1.26373e-17	yes	up	8.855	15.6	5.97	7.2	6.65	21.67	13.23	23.49	19.8	20.57	19.752
ENSG00000197959	DNM3	dynamin 3 [Source:HGNC Symbol;Acc:HGNC:29125]	2.12286	1.08601	9.28197e-23	1.37512e-21	yes	up	2.8625	2.6	2.8	3.05	3	5.46	5.9	6.22	5.42	5.93	5.786
ENSG00000198074	AKR1B10	aldo-keto reductase family 1 member B10 [Source:HGNC Symbol;Acc:HGNC:382]	11.5276	3.52702	6.92129e-09	4.14293e-08	yes	up	0.145	0.2	0.1	0.2	0.08	1.59	1.07	1.03	1.78	0.73	1.24
ENSG00000198133	TMEM229B	transmembrane protein 229B [Source:HGNC Symbol;Acc:HGNC:20130]	3.73464	1.90097	6.06421e-08	3.30137e-07	yes	up	0.155	0.19	0.16	0.12	0.15	0.61	0.72	0.49	1.09	0.44	0.67
ENSG00000198156	NPIPB6	nuclear pore complex interacting protein family member B6 [Source:HGNC Symbol;Acc:HGNC:37454]	3.19909	1.67766	0.000262175	0.00090793	yes	up	0.275	0.38	0.1	0.15	0.47	0.66	0.82	0.77	1.06	0.9	0.842
ENSG00000198185	ZNF334	zinc finger protein 334 [Source:HGNC Symbol;Acc:HGNC:15806]	0.388936	-1.36239	0.000234824	0.000818869	yes	down	0.5875	0.5	0.78	0.51	0.56	0.3	0.17	0.32	0.29	0.16	0.248
ENSG00000198203	SULT1C2	sulfotransferase family 1C member 2 [Source:HGNC Symbol;Acc:HGNC:11456]	12.4321	3.636	0.000217861	0.000763383	yes	up	0.0075	0.01	0.01	0	0.01	0.09	0.37	0.16	0.14	0.08	0.168
ENSG00000198252	STYX	serine/threonine/tyrosine interacting protein [Source:HGNC Symbol;Acc:HGNC:11447]	0.488069	-1.03484	2.41654e-35	5.97101e-34	yes	down	10.4925	11.38	10.3	10.22	10.07	4.42	4.64	4.73	4.88	6.05	4.944
ENSG00000198300	PEG3	paternally expressed 3 [Source:NCBI gene;Acc:5178]	2.05073	1.03614	0.000347551	0.00117636	yes	up	0.4025	1.12	0.2	0.14	0.15	0.5	0.25	0.93	1.96	0.36	0.8
ENSG00000198355	PIM3	Pim-3 proto-oncogene, serine/threonine kinase [Source:HGNC Symbol;Acc:HGNC:19310]	0.253206	-1.98162	1.16676e-178	2.88971e-176	yes	down	118.83	123.84	117.26	112.42	121.8	26.95	27.58	26.6	29.1	35.78	29.202
ENSG00000198435	NRARP	NOTCH regulated ankyrin repeat protein [Source:HGNC Symbol;Acc:HGNC:33843]	0.404488	-1.30583	1.54772e-69	9.58309e-68	yes	down	36.44	37.79	37.13	33.21	37.63	14.43	12.9	12.85	14.24	16.36	14.156
ENSG00000198455	ZXDB	zinc finger X-linked duplicated B [Source:HGNC Symbol;Acc:HGNC:13199]	0.445403	-1.16682	1.23805e-37	3.31173e-36	yes	down	4.5025	5.04	4.48	4.21	4.28	1.97	1.89	2	1.86	2	1.944
ENSG00000198483	ANKRD35	ankyrin repeat domain 35 [Source:HGNC Symbol;Acc:HGNC:26323]	9.53871	3.25379	5.61136e-11	4.04141e-10	yes	up	0.0825	0.07	0.1	0.06	0.1	0.53	0.41	0.68	0.76	1.21	0.718
ENSG00000198517	MAFK	MAF bZIP transcription factor K [Source:HGNC Symbol;Acc:HGNC:6782]	0.453377	-1.14122	6.01169e-41	1.81056e-39	yes	down	15.365	16.3	15.1	15.47	14.59	6.3	5.38	7.65	7.05	7.21	6.718
ENSG00000198542	ITGBL1	integrin subunit beta like 1 [Source:HGNC Symbol;Acc:HGNC:6164]	0.410727	-1.28375	7.54718e-21	1.0277e-19	yes	down	6.33	6.57	6.36	6.52	5.87	3.35	2.77	2.88	2.33	2.1	2.686
ENSG00000198576	ARC	activity regulated cytoskeleton associated protein [Source:HGNC Symbol;Acc:HGNC:648]	2.2525	1.17152	0.000360841	0.00121855	yes	up	0.47	0.49	0.4	0.16	0.83	0.69	0.62	0.63	1.55	0.79	0.856
ENSG00000198624	CCDC69	coiled-coil domain containing 69 [Source:HGNC Symbol;Acc:HGNC:24487]	2.07711	1.05458	1.45675e-130	2.10051e-128	yes	up	19.385	18.85	19.11	20.27	19.31	36.96	40.02	37.65	37.48	38.76	38.174
ENSG00000198643	FAM3D	family with sequence similarity 3 member D [Source:HGNC Symbol;Acc:HGNC:18665]	3.78096	1.91875	1.38642e-05	5.83506e-05	yes	up	0.5	0.51	0.19	0.56	0.74	1.56	1.54	1.86	1.77	1.87	1.72
ENSG00000198719	DLL1	delta like canonical Notch ligand 1 [Source:HGNC Symbol;Acc:HGNC:2908]	2.47885	1.30967	9.76342e-33	2.17272e-31	yes	up	6.1675	6.9	5.72	6.02	6.03	13.28	13.89	13.29	14.1	19.47	14.806
ENSG00000198734	F5	coagulation factor V [Source:HGNC Symbol;Acc:HGNC:3542]	7.24296	2.85658	1.06291e-05	4.53884e-05	yes	up	0.0275	0.01	0.07	0.01	0.02	0.61	0.3	0.24	0.13	0.07	0.27
ENSG00000198794	SCAMP5	secretory carrier membrane protein 5 [Source:HGNC Symbol;Acc:HGNC:30386]	2.79479	1.48274	1.68904e-117	2.05536e-115	yes	up	11.6625	12.6	12.29	11.18	10.58	28.39	32.38	29.11	29.59	30.85	30.064
ENSG00000198826	ARHGAP11A	Rho GTPase activating protein 11A [Source:HGNC Symbol;Acc:HGNC:15783]	0.221104	-2.1772	3.99285e-279	2.80191e-276	yes	down	21.9575	22.38	21.92	22.68	20.85	5.54	5.72	4.89	5.26	4.49	5.18
ENSG00000198830	HMGN2	high mobility group nucleosomal binding domain 2 [Source:HGNC Symbol;Acc:HGNC:4986]	0.415757	-1.26619	2.45956e-83	1.87604e-81	yes	down	275.735	239.34	301.7	267.54	294.36	118.23	113.26	108.19	116.04	99.65	111.074
ENSG00000198901	PRC1	protein regulator of cytokinesis 1 [Source:HGNC Symbol;Acc:HGNC:9341]	0.255333	-1.96955	3.96548e-142	6.73236e-140	yes	down	62.7175	55.31	63.28	73.02	59.26	17.99	14.58	13.53	16.8	14.36	15.452
ENSG00000198948	MFAP3L	microfibril associated protein 3 like [Source:HGNC Symbol;Acc:HGNC:29083]	2.00811	1.00583	0.00233147	0.00681696	yes	up	0.3125	0.23	0.46	0.22	0.34	0.23	1.37	0.41	0.72	0.75	0.696
ENSG00000203706	SERTAD4-AS1	SERTAD4 antisense RNA 1 [Source:HGNC Symbol;Acc:HGNC:32019]	0.262334	-1.93052	2.52231e-13	2.1594e-12	yes	down	8.0825	8.59	6.69	8.92	8.13	1.44	2.13	2.13	2.31	2.39	2.08
ENSG00000203760	CENPW	centromere protein W [Source:HGNC Symbol;Acc:HGNC:21488]	0.415199	-1.26813	1.20516e-18	1.44482e-17	yes	down	34.9325	34.58	33.31	35.9	35.94	14.12	11.98	17.71	15.01	12.01	14.166
ENSG00000203883	SOX18	SRY-box 18 [Source:HGNC Symbol;Acc:HGNC:11194]	0.270566	-1.88595	1.52503e-31	3.26269e-30	yes	down	105.825	116.44	103.22	100.29	103.35	30.43	21.82	22.1	27.46	37.06	27.774
ENSG00000203995	ZYG11A	zyg-11 family member A, cell cycle regulator [Source:HGNC Symbol;Acc:HGNC:32058]	0.441515	-1.17946	4.67227e-05	0.000182082	yes	down	0.6075	0.44	0.67	0.63	0.69	0.18	0.23	0.28	0.31	0.27	0.254
ENSG00000204003	AL355987.1	novel transcript	32.1822	5.00819	9.64423e-58	4.57276e-56	yes	up	0.1	0.06	0.15	0.1	0.09	2.97	3.12	2.59	2.89	4.4	3.194
ENSG00000204052	LRRC73	leucine rich repeat containing 73 [Source:HGNC Symbol;Acc:HGNC:21375]	2.21217	1.14546	0.000769671	0.00245502	yes	up	0.4	0.41	0.29	0.34	0.56	0.97	0.81	0.82	0.7	0.99	0.858
ENSG00000204103	MAFB	MAF bZIP transcription factor B [Source:HGNC Symbol;Acc:HGNC:6408]	2.23338	1.15923	2.13547e-28	4.0428e-27	yes	up	6.1225	6.23	6.87	5.13	6.26	12.13	12.32	12.61	12.5	16.71	13.254
ENSG00000204136	GGTA1P	glycoprotein, alpha-galactosyltransferase 1 pseudogene [Source:HGNC Symbol;Acc:HGNC:4253]	2.71496	1.44093	2.36987e-08	1.33934e-07	yes	up	1.255	0.98	1.49	1.05	1.5	3.05	2.81	2.82	3.09	5.13	3.38
ENSG00000204161	TMEM273	transmembrane protein 273 [Source:HGNC Symbol;Acc:HGNC:27274]	2.62756	1.39372	5.03123e-47	1.85495e-45	yes	up	8.3575	8.21	9.29	7.66	8.27	24.05	25.12	18.18	24.9	23.65	23.18
ENSG00000204219	TCEA3	transcription elongation factor A3 [Source:HGNC Symbol;Acc:HGNC:11615]	3.63783	1.86308	9.1848e-63	4.83396e-61	yes	up	6.585	8.15	5.77	5.64	6.78	21.58	23.02	23.43	23.45	19.8	22.256
ENSG00000204257	HLA-DMA	major histocompatibility complex, class II, DM alpha [Source:HGNC Symbol;Acc:HGNC:4934]	2.29129	1.19616	1.00984e-06	4.82723e-06	yes	up	1.69	2.05	1.51	1.82	1.38	3.74	4.46	3.29	2.78	5.69	3.992
ENSG00000204278	TMEM235	transmembrane protein 235 [Source:HGNC Symbol;Acc:HGNC:27563]	0.110354	-3.17979	2.03192e-08	1.15486e-07	yes	down	1.0475	0.78	1.38	1.22	0.81	0	0.13	0.23	0.17	0.08	0.122
ENSG00000204296	TSBP1	testis expressed basic protein 1 [Source:HGNC Symbol;Acc:HGNC:13922]	14.8925	3.89652	0.00666466	0.0176617	yes	up	0	0	0	0	0	0.18	0.13	0.03	0.07	0.08	0.098
ENSG00000204403	CASP12	caspase 12 (gene/pseudogene) [Source:HGNC Symbol;Acc:HGNC:19004]	0.221029	-2.17769	2.46707e-11	1.82876e-10	yes	down	2.8925	2.97	2.58	3.28	2.74	0.58	0.53	0.75	0.77	0.45	0.616
ENSG00000204666	AC010624.1	novel transcript, sense overlapping ZNF473	5.01303	2.32568	0.00501285	0.0136274	yes	up	0.0725	0.05	0.05	0.05	0.14	0.44	0.29	0.61	0.36	0.11	0.362
ENSG00000204758	AC008429.1	novel transcript, antisense to RPL26L1	2.18257	1.12603	0.000279097	0.000961324	yes	up	0.8025	0.73	0.97	1.06	0.45	1.35	2.11	2.24	1.88	2.34	1.984
ENSG00000204839	MROH6	maestro heat like repeat family member 6 [Source:HGNC Symbol;Acc:HGNC:27814]	2.31694	1.21222	7.29381e-08	3.94215e-07	yes	up	1.69	1.95	1.53	1.51	1.77	1.83	2.02	3.93	1.42	1.7	2.18
ENSG00000205592	MUC19	mucin 19, oligomeric [Source:HGNC Symbol;Acc:HGNC:14362]	8.33097	3.05848	8.03496e-11	5.70881e-10	yes	up	0.0575	0.02	0.19	0.01	0.01	0.64	1.28	0.87	0.48	1.1	0.874
ENSG00000205765	C5orf51	chromosome 5 open reading frame 51 [Source:HGNC Symbol;Acc:HGNC:27750]	0.414924	-1.26908	5.9576e-52	2.46888e-50	yes	down	10.53	11.48	10.63	9.8	10.21	4.25	3.92	4.32	3.65	5.01	4.23
ENSG00000205791	LOH12CR2	loss of heterozygosity, 12, chromosomal region 2 [Source:HGNC Symbol;Acc:HGNC:26524]	0.439856	-1.1849	0.0121521	0.0303148	yes	down	0.7325	0.7	0.8	0.98	0.45	0.22	0.24	0.35	0.51	0.22	0.308
ENSG00000206337	HCP5	HLA complex P5 [Source:HGNC Symbol;Acc:HGNC:21659]	2.22654	1.1548	2.11681e-25	3.54802e-24	yes	up	3.93	4.66	4.23	3.15	3.68	8.03	9.27	8.69	9.72	9.38	9.018
ENSG00000207513	RNU1-3	RNA, U1 small nuclear 3 [Source:HGNC Symbol;Acc:HGNC:10130]	27.7254	4.79314	0.00373806	0.010459	yes	up	0	0	0	0	0	0	35.89	226.35	16.9	16.89	59.206
ENSG00000213057	C1orf220	chromosome 1 open reading frame 220 (putative) [Source:HGNC Symbol;Acc:HGNC:33805]	0.256183	-1.96476	0.00626567	0.0166884	yes	down	0.29	0.42	0.37	0.22	0.15	0.02	0.03	0.13	0.06	0.06	0.06
ENSG00000213067	AC092447.1	insulin-like growth factor 2 mRNA binding protein 3 (IGF2BP3) pseudogene	0.106979	-3.2246	0.0170086	0.0409123	yes	down	0.3575	0.4	0.68	0.27	0.08	0	0	0	0.19	0	0.038
ENSG00000213088	ACKR1	atypical chemokine receptor 1 (Duffy blood group) [Source:HGNC Symbol;Acc:HGNC:4035]	8.05003	3.00899	1.61727e-20	2.14941e-19	yes	up	0.7575	1.12	0.46	0.85	0.6	4.62	5.03	3.74	6.91	8.29	5.718
ENSG00000213145	CRIP1	cysteine rich protein 1 [Source:HGNC Symbol;Acc:HGNC:2360]	3.18076	1.66937	9.64987e-09	5.70323e-08	yes	up	2.31	2.29	2.03	1.77	3.15	10.85	6.09	7.07	7.11	8.4	7.904
ENSG00000213185	FAM24B	family with sequence similarity 24 member B [Source:HGNC Symbol;Acc:HGNC:23475]	0.346574	-1.52876	8.95366e-15	8.38117e-14	yes	down	16.77	13.05	18.18	21.42	14.43	6.01	5.53	5.92	6.25	5.28	5.798
ENSG00000213186	TRIM59	tripartite motif containing 59 [Source:HGNC Symbol;Acc:HGNC:30834]	0.491536	-1.02463	1.65147e-12	1.33873e-11	yes	down	15.525	13.98	16.73	16.27	15.12	5.7	6.69	7.59	10.57	6.31	7.372
ENSG00000213222	AC093724.1	translocase of outer mitochondrial membrane 40 (TOMM40) pseudogene	0.434509	-1.20254	5.93394e-05	0.000227709	yes	down	3.2675	3.29	3.91	2.7	3.17	1.92	1.61	0.78	1.15	1.43	1.378
ENSG00000213225	NOC2LP1	NOC2 like nucleolar associated transcriptional repressor pseudogene 1 [Source:HGNC Symbol;Acc:HGNC:52285]	0.493201	-1.01975	0.0197251	0.0465583	yes	down	0.9125	0.64	0.94	1.06	1.01	0.11	0.43	0.27	0.37	0.47	0.33
ENSG00000213467	HMGB1P37	high mobility group box 1 pseudogene 37 [Source:HGNC Symbol;Acc:HGNC:39184]	0.376842	-1.40797	7.83878e-13	6.50205e-12	yes	down	17.5875	14.82	21.18	17.22	17.13	7.44	5.71	5.72	6.65	6.54	6.412
ENSG00000213588	ZBTB9	zinc finger and BTB domain containing 9 [Source:HGNC Symbol;Acc:HGNC:28323]	0.36664	-1.44756	3.85827e-12	3.02737e-11	yes	down	3.42	3.27	2.97	4.1	3.34	0.98	1.65	1.67	0.9	1.6	1.36
ENSG00000213648	SULT1A4	sulfotransferase family 1A member 4 [Source:HGNC Symbol;Acc:HGNC:30004]	2.27213	1.18404	4.67341e-27	8.4378e-26	yes	up	7.6425	6.94	7.86	6.97	8.8	15.19	17.41	17.38	16.41	16.19	16.516
ENSG00000213976	AC010615.1	zinc finger protein pseudogene	0.214735	-2.21937	0.0114333	0.0287257	yes	down	0.2375	0.32	0.27	0.21	0.15	0.04	0.08	0.08	0	0.05	0.05
ENSG00000214193	SH3D21	SH3 domain containing 21 [Source:HGNC Symbol;Acc:HGNC:26236]	2.02163	1.01552	1.64058e-31	3.50278e-30	yes	up	2.8325	2.8	2.57	3.15	2.81	5.5	5.71	4.89	6.17	6.09	5.672
ENSG00000214223	HNRNPA1P10	heterogeneous nuclear ribonucleoprotein A1 pseudogene 10 [Source:HGNC Symbol;Acc:HGNC:39128]	0.481501	-1.05439	0.00101703	0.00317709	yes	down	2.91	2.22	4.3	3.12	2	1.11	1.69	1.8	1.26	0.59	1.29
ENSG00000214402	LCNL1	lipocalin like 1 [Source:HGNC Symbol;Acc:HGNC:34436]	14.585	3.86641	5.68149e-07	2.80701e-06	yes	up	0.06	0.14	0.1	0	0	0.51	0.37	0.43	0.45	0.85	0.522
ENSG00000214447	FAM187A	family with sequence similarity 187 member A [Source:HGNC Symbol;Acc:HGNC:35153]	2.18337	1.12656	0.00610923	0.0163109	yes	up	0.64	0.02	0.99	0.83	0.72	1.33	1.08	1.4	1.14	1.37	1.264
ENSG00000214548	MEG3	maternally expressed 3 [Source:HGNC Symbol;Acc:HGNC:14575]	2.51013	1.32776	2.26832e-145	3.9465e-143	yes	up	91.05	97.32	84.24	94.73	87.91	198.74	228.74	219.11	245.6	219.59	222.356
ENSG00000214944	ARHGEF28	Rho guanine nucleotide exchange factor 28 [Source:HGNC Symbol;Acc:HGNC:30322]	0.407056	-1.2967	1.42451e-136	2.30683e-134	yes	down	33.895	37.13	33.37	32.54	32.54	13.32	13.36	13.89	12.48	14.39	13.488
ENSG00000214946	TBC1D26	TBC1 domain family member 26 [Source:HGNC Symbol;Acc:HGNC:28745]	2.27832	1.18797	0.0129991	0.0322178	yes	up	0.47	1.09	0.26	0.32	0.21	1.95	0.87	0.72	1.22	1.37	1.226
ENSG00000215045	GRID2IP	Grid2 interacting protein [Source:HGNC Symbol;Acc:HGNC:18464]	2.85378	1.51287	0.00324539	0.00921401	yes	up	0.085	0.06	0.13	0.08	0.07	0.22	0.25	0.28	0.18	0.24	0.234
ENSG00000215218	UBE2QL1	ubiquitin conjugating enzyme E2 Q family like 1 [Source:HGNC Symbol;Acc:HGNC:37269]	22.9822	4.52244	0.000294977	0.00101237	yes	up	0.0025	0	0	0.01	0	0.11	0.13	0.09	0.02	0.02	0.074
ENSG00000215417	MIR17HG	miR-17-92a-1 cluster host gene [Source:HGNC Symbol;Acc:HGNC:23564]	2.58372	1.36945	2.75e-08	1.54135e-07	yes	up	1.305	1.39	1.17	1.36	1.3	2.85	2.99	2.45	3.73	4.26	3.256
ENSG00000215784	FAM72D	family with sequence similarity 72 member D [Source:HGNC Symbol;Acc:HGNC:33593]	0.274269	-1.86634	1.28144e-14	1.18841e-13	yes	down	3.11	3.44	2.88	2.45	3.67	0.76	0.57	0.98	1.24	0.59	0.828
ENSG00000215861	AC245297.1	phosphodiesterase 4D interacting protein (myomegalin) (PDE4DIP) pseudogene	15.7603	3.97822	6.46147e-14	5.75654e-13	yes	up	0.1925	0.3	0.39	0	0.08	2.7	2.06	2.47	2.21	3.33	2.554
ENSG00000216490	IFI30	IFI30, lysosomal thiol reductase [Source:HGNC Symbol;Acc:HGNC:5398]	2.27429	1.18542	1.20066e-10	8.38906e-10	yes	up	4.0525	4.35	5.1	3.05	3.71	10.91	10.72	7.31	9.11	11.88	9.986
ENSG00000217026	RPL10P1	ribosomal protein L10 pseudogene 1 [Source:HGNC Symbol;Acc:HGNC:10300]	15.7706	3.97916	0.00822496	0.0213636	yes	up	0	0	0	0	0	1.32	0.16	0.16	0.35	0.39	0.476
ENSG00000219435	CATSPERZ	catsper channel auxiliary subunit zeta [Source:HGNC Symbol;Acc:HGNC:19231]	8.45903	3.08049	0.00321965	0.00915577	yes	up	0.095	0	0.13	0.25	0	0.54	0.92	1.24	0.79	1.18	0.934
ENSG00000220412	AL356234.1	protein tyrosine phosphatase, non-receptor type 11 (PTPN11) pseudogene	9.93654	3.31274	0.00532532	0.014395	yes	up	0.0225	0.05	0	0.04	0	0.18	0.2	0.23	0.22	0.19	0.204
ENSG00000220793	RPL21P119	ribosomal protein L21 pseudogene 119 [Source:HGNC Symbol;Acc:HGNC:35614]	2.34984	1.23256	0.00516572	0.0140032	yes	up	2.4025	3.63	1.56	2.04	2.38	5.28	4.36	4.11	9.95	4.85	5.71
ENSG00000221817	PPP3CB-AS1	PPP3CB antisense RNA 1 (head to head) [Source:HGNC Symbol;Acc:HGNC:50750]	0.433163	-1.20702	7.45548e-06	3.23681e-05	yes	down	2.49	2.52	2.27	2.37	2.8	0.49	0.96	1.24	1.37	0.79	0.97
ENSG00000221843	C2orf16	chromosome 2 open reading frame 16 [Source:HGNC Symbol;Acc:HGNC:25275]	2.36113	1.23948	1.03147e-11	7.8676e-11	yes	up	0.345	0.39	0.33	0.36	0.3	0.76	0.86	0.7	0.59	0.89	0.76
ENSG00000221946	FXYD7	FXYD domain containing ion transport regulator 7 [Source:HGNC Symbol;Acc:HGNC:4034]	5.92845	2.56765	0.00199166	0.00590791	yes	up	0.1275	0.08	0.08	0.28	0.07	0.39	1.12	0.54	1.95	1.32	1.064
ENSG00000221955	SLC12A8	solute carrier family 12 member 8 [Source:HGNC Symbol;Acc:HGNC:15595]	3.11509	1.63927	1.36093e-09	8.67143e-09	yes	up	0.7175	0.54	0.35	1	0.98	1.51	1.58	1.47	1.35	1.37	1.456
ENSG00000221990	EXOC3-AS1	EXOC3 antisense RNA 1 [Source:HGNC Symbol;Acc:HGNC:25175]	0.449091	-1.15492	0.00363971	0.0102116	yes	down	0.915	0.72	0.95	0.97	1.02	0.37	0.6	0.44	0.29	0.25	0.39
ENSG00000221995	TIAF1	TGFB1-induced anti-apoptotic factor 1 [Source:HGNC Symbol;Acc:HGNC:11803]	0.481975	-1.05297	0.003589	0.0100862	yes	down	0.3925	0.38	0.35	0.38	0.46	0.13	0.21	0.14	0.09	0.36	0.186
ENSG00000223392	CLDN10-AS1	CLDN10 antisense RNA 1 [Source:HGNC Symbol;Acc:HGNC:39907]	3.21985	1.68699	4.96483e-11	3.59668e-10	yes	up	0.6725	0.76	0.69	0.78	0.46	1.88	1.84	1.58	2.42	1.74	1.892
ENSG00000223403	MEG9	maternally expressed 9 [Source:HGNC Symbol;Acc:HGNC:43874]	4.07642	2.0273	1.25303e-75	8.45471e-74	yes	up	3.3575	3.48	3.31	2.91	3.73	10.97	15.62	13.64	13.98	12.11	13.264
ENSG00000223511	AL683807.1	novel transcript	13.349	3.73866	0.00167197	0.00502689	yes	up	0.13	0	0.19	0	0.33	1.06	0.83	0.8	2.75	1.24	1.336
ENSG00000223552	AC098613.1	novel transcript	2.95016	1.56079	0.0211868	0.0494757	yes	up	0.4175	0.18	0.7	0.49	0.3	0.85	1.42	1.52	0.86	1.33	1.196
ENSG00000223573	TINCR	TINCR ubiquitin domain containing [Source:HGNC Symbol;Acc:HGNC:14607]	9.00915	3.17139	1.1079e-05	4.71851e-05	yes	up	0.04	0.04	0	0.09	0.03	0.3	0.36	0.42	0.32	0.36	0.352
ENSG00000223704	LINC01422	long intergenic non-protein coding RNA 1422 [Source:HGNC Symbol;Acc:HGNC:50728]	2.37892	1.25031	0.0204528	0.0480334	yes	up	0.05	0.04	0.07	0.05	0.04	0.14	0.15	0.06	0.12	0.1	0.114
ENSG00000224294	PINCR	p53-induced noncoding RNA [Source:HGNC Symbol;Acc:HGNC:53590]	14.9603	3.90307	4.85634e-100	4.68971e-98	yes	up	1.0575	1.21	0.84	1.09	1.09	13.66	15.34	15.77	16.46	11.99	14.644
ENSG00000224420	ADM5	adrenomedullin 5 (putative) [Source:HGNC Symbol;Acc:HGNC:27293]	0.0320559	-4.96327	0.00104102	0.00324628	yes	down	0.25	0	0.13	0.19	0.68	0	0	0	0	0	0
ENSG00000224459	SLC25A34-AS1	SLC25A34 and TMEM82 antisense RNA 1 [Source:HGNC Symbol;Acc:HGNC:53623]	0.496949	-1.00883	0.000489498	0.00161747	yes	down	7.2425	7.06	7.73	7.12	7.06	3.47	3.07	4.77	4.3	1.59	3.44
ENSG00000224645	AL391069.1	novel transcript	13.1635	3.71847	0.018874	0.0448257	yes	up	0.0575	0.23	0	0	0	0	3.37	1.25	2.04	1.9	1.712
ENSG00000224689	ZNF812P	zinc finger protein 812, pseudogene [Source:HGNC Symbol;Acc:HGNC:33242]	3.21843	1.68636	7.32324e-05	0.000277232	yes	up	0.26	0.25	0.24	0.31	0.24	1.6	0.56	1.02	0.98	0.93	1.018
ENSG00000224721	AC007182.1	novel transcript, antisense to FLVCR2	12.8967	3.68893	0.0191592	0.0454212	yes	up	0	0	0	0	0	0.05	0.05	0.12	0.12	0	0.068
ENSG00000224945	AL353150.1	novel transcript	4.20334	2.07154	1.90557e-05	7.85422e-05	yes	up	1.195	1.44	1.39	1.46	0.49	4.2	6.72	5.63	4.48	1.92	4.59
ENSG00000224950	AL390066.1	novel transcript	6.21374	2.63546	0.0154797	0.0376172	yes	up	0.0225	0	0.03	0	0.06	0.08	0.21	0.09	0.19	0.14	0.142
ENSG00000225101	OR52K3P	olfactory receptor family 52 subfamily K member 3 pseudogene [Source:HGNC Symbol;Acc:HGNC:15224]	13.743	3.78063	0.00175511	0.00525766	yes	up	0.0175	0.07	0	0	0	0.29	0.09	0.46	0.28	0.11	0.246
ENSG00000225210	DUXAP9	double homeobox A pseudogene 9 [Source:HGNC Symbol;Acc:HGNC:32188]	0.483691	-1.04784	0.0139554	0.0343171	yes	down	1.2675	1.04	1.63	0.95	1.45	0.3	0.57	0.73	0.65	0.62	0.574
ENSG00000225269	LINC00705	long intergenic non-protein coding RNA 705 [Source:HGNC Symbol;Acc:HGNC:27874]	0.284012	-1.81597	7.35623e-11	5.24072e-10	yes	down	2.31	2	2.78	2.36	2.1	0.44	0.61	0.64	0.97	0.53	0.638
ENSG00000225465	RFPL1S	RFPL1 antisense RNA 1 [Source:HGNC Symbol;Acc:HGNC:9978]	2.51731	1.33188	0.00694119	0.0183414	yes	up	0.1	0.06	0.05	0.06	0.23	0.13	0.14	0.14	0.1	0.38	0.178
ENSG00000225511	LINC00475	long intergenic non-protein coding RNA 475 [Source:HGNC Symbol;Acc:HGNC:23569]	2.14282	1.09951	1.32562e-05	5.58474e-05	yes	up	2.2275	1.6	3.64	2.04	1.63	4.03	8.03	3.78	3.35	3.44	4.526
ENSG00000225670	CADM3-AS1	CADM3 antisense RNA 1 [Source:HGNC Symbol;Acc:HGNC:40812]	19.1806	4.26158	0.000434116	0.00144788	yes	up	0.005	0	0	0.02	0	0.07	0.04	0.07	0.13	0.07	0.076
ENSG00000225746	MEG8	maternally expressed 8, small nucleolar RNA host gene [Source:HGNC Symbol;Acc:HGNC:14574]	3.81323	1.93101	1.71566e-37	4.57191e-36	yes	up	4.1425	3.41	4.15	5.64	3.37	15.17	14.88	13.94	17.44	15.87	15.46
ENSG00000225783	MIAT	myocardial infarction associated transcript [Source:HGNC Symbol;Acc:HGNC:33425]	6.816	2.76893	9.03982e-44	2.99224e-42	yes	up	0.2075	0.21	0.21	0.15	0.26	1.4	1.33	1.44	1.7	2.14	1.602
ENSG00000225889	AC012368.1	novel transcript, antisense to PELI1	3.10359	1.63394	4.62804e-15	4.45291e-14	yes	up	1.705	1.22	2.2	2.01	1.39	4.26	4.93	4.51	4.12	4.2	4.404
ENSG00000225968	ELFN1	extracellular leucine rich repeat and fibronectin type III domain containing 1 [Source:HGNC Symbol;Acc:HGNC:33154]	2.89915	1.53563	4.47033e-05	0.000174503	yes	up	0.1525	0.1	0.17	0.12	0.22	0.41	0.4	0.41	0.39	0.61	0.444
ENSG00000226053	LINC01776	long intergenic non-protein coding RNA 1776 [Source:HGNC Symbol;Acc:HGNC:52566]	0.297449	-1.74929	0.000153934	0.000551877	yes	down	0.7375	0.63	1.2	0.57	0.55	0.2	0.24	0.27	0.3	0.04	0.21
ENSG00000226312	CFLAR-AS1	CFLAR antisense RNA 1 [Source:HGNC Symbol;Acc:HGNC:14437]	0.416697	-1.26293	0.0145457	0.035613	yes	down	1.845	2.48	1.1	2.22	1.58	0.6	0.99	3.7	1.46	0.11	1.372
ENSG00000226629	LINC00974	long intergenic non-protein coding RNA 974 [Source:HGNC Symbol;Acc:HGNC:27105]	32.5547	5.0248	7.25273e-05	0.000274662	yes	up	0	0	0	0	0	0.2	0.19	0.22	0.03	0.34	0.196
ENSG00000226650	KIF4B	kinesin family member 4B [Source:HGNC Symbol;Acc:HGNC:6322]	0.240511	-2.05583	0.00517825	0.0140317	yes	down	0.1525	0.12	0.21	0.2	0.08	0.07	0	0.06	0.05	0	0.036
ENSG00000226702	MIR217HG	MIR217 host gene [Source:HGNC Symbol;Acc:HGNC:50537]	0.432604	-1.20888	6.86352e-50	2.70076e-48	yes	down	7.57	6.55	8.26	7.87	7.6	2.81	3.26	3.11	3.39	2.78	3.07
ENSG00000226706	AL161452.1	novel transcript	0.202347	-2.3051	0.0206256	0.0483262	yes	down	0.375	0.49	0.08	0.59	0.34	0	0.07	0.07	0.15	0.08	0.074
ENSG00000226859	LINC02051	long intergenic non-protein coding RNA 2051 [Source:HGNC Symbol;Acc:HGNC:52891]	27.2625	4.76885	4.67973e-05	0.000182339	yes	up	0.0375	0	0	0.15	0	1.43	1.01	1.68	1.41	0.52	1.21
ENSG00000227082	AC244021.1	novel transcript	4.29225	2.10173	0.00201565	0.00596814	yes	up	0.04	0.04	0.04	0.03	0.05	0.06	0.19	0.21	0.21	0.26	0.186
ENSG00000227160	THEM7P	thioesterase superfamily member 7, pseudogene [Source:HGNC Symbol;Acc:HGNC:50386]	13.6137	3.76699	8.59166e-08	4.62232e-07	yes	up	0.5075	0.38	0.36	0.67	0.62	5.44	6.26	9.91	6.67	3.63	6.382
ENSG00000227220	AL133346.1	novel transcript	0.319308	-1.64698	0.00299766	0.0085743	yes	down	3.8575	6.03	4.56	2.24	2.6	0.97	0.55	1.83	0.89	1.68	1.184
ENSG00000227467	LINC01537	long intergenic non-protein coding RNA 1537 [Source:HGNC Symbol;Acc:HGNC:51301]	0.473787	-1.07769	0.00339198	0.00959398	yes	down	0.65	0.57	0.83	0.65	0.55	0.4	0.16	0.27	0.3	0.36	0.298
ENSG00000227507	LTB	lymphotoxin beta [Source:HGNC Symbol;Acc:HGNC:6711]	0.288716	-1.79228	1.50902e-16	1.59477e-15	yes	down	8.7125	10.48	8.93	8.22	7.22	2.39	2.43	2.27	3.06	1.62	2.354
ENSG00000227695	DNMBP-AS1	DNMBP antisense RNA 1 [Source:HGNC Symbol;Acc:HGNC:20431]	0.369788	-1.43523	0.00905146	0.0233005	yes	down	4.23	4.89	6.01	3.7	2.32	0.13	1.34	1.43	0.04	2.94	1.176
ENSG00000227764	LINC01693	long intergenic non-protein coding RNA 1693 [Source:HGNC Symbol;Acc:HGNC:52478]	4.04747	2.01702	0.00151368	0.004589	yes	up	0.175	0.3	0.07	0.27	0.06	0.7	0.64	0.57	0.84	0.61	0.672
ENSG00000227811	INKA2-AS1	INKA2 antisense RNA 1 [Source:HGNC Symbol;Acc:HGNC:49446]	2.66122	1.41209	7.90634e-07	3.836e-06	yes	up	0.575	0.33	0.69	0.73	0.55	1.55	2.39	1.1	1.7	1.67	1.682
ENSG00000227908	AC016596.1	novel transcript, antisense to IL6ST	0.406047	-1.30028	0.0143532	0.0351802	yes	down	0.335	0.27	0.33	0.34	0.4	0.19	0.15	0.15	0.1	0.07	0.132
ENSG00000228157	AC007952.2	novel transcript	0.382553	-1.38627	9.54975e-20	1.21109e-18	yes	down	7.1725	7.34	6.61	8.2	6.54	1.98	2.6	2.34	2.9	3.54	2.672
ENSG00000228495	LINC01013	long intergenic non-protein coding RNA 1013 [Source:HGNC Symbol;Acc:HGNC:48987]	0.120221	-3.05624	0	0	yes	down	53.3525	49.19	55.08	57.41	51.73	8.21	8.71	8.14	6.16	5.43	7.33
ENSG00000228528	AC068057.1	novel transcript	10.3538	3.37209	0.0194578	0.0460201	yes	up	0.04	0.16	0	0	0	0.25	0.55	0.94	0.45	0	0.438
ENSG00000228594	FNDC10	fibronectin type III domain containing 10 [Source:HGNC Symbol;Acc:HGNC:42951]	0.478658	-1.06293	0.0155667	0.0377938	yes	down	0.47	0.41	0.54	0.4	0.53	0.21	0.26	0.22	0.21	0.19	0.218
ENSG00000228623	ZNF883	zinc finger protein 883 [Source:HGNC Symbol;Acc:HGNC:27271]	0.460674	-1.11818	0.0137172	0.0338113	yes	down	0.5075	0.59	0.55	0.39	0.5	0.11	0.24	0.33	0.13	0.42	0.246
ENSG00000228716	DHFR	dihydrofolate reductase [Source:HGNC Symbol;Acc:HGNC:2861]	0.397502	-1.33097	4.23404e-45	1.447e-43	yes	down	15.255	14.06	16.95	14.43	15.58	6.67	7.64	6.85	5.78	6.3	6.648
ENSG00000229018	PMS2P7	PMS1 homolog 2, mismatch repair system component pseudogene 7 [Source:HGNC Symbol;Acc:HGNC:33515]	0.369863	-1.43494	0.00012276	0.000447583	yes	down	1.385	1.33	1.43	1.44	1.34	2.08	0.17	0.45	2.38	0.62	1.14
ENSG00000229178	AC233280.1	novel transcript	0.370926	-1.4308	0.00277843	0.00799718	yes	down	0.795	1.07	0.71	0.35	1.05	0.23	0.47	0.21	0.23	0.3	0.288
ENSG00000229372	SZT2-AS1	SZT2 antisense RNA 1 [Source:HGNC Symbol;Acc:HGNC:41225]	0.494996	-1.01451	0.0043392	0.0119457	yes	down	5.885	4.21	5.63	5.09	8.61	4.03	2.16	2.99	3.73	1.19	2.82
ENSG00000229563	LINC01204	long intergenic non-protein coding RNA 1204 [Source:HGNC Symbol;Acc:HGNC:49635]	0.196455	-2.34773	0.00774945	0.0202484	yes	down	0.1975	0.3	0.26	0.13	0.1	0	0.02	0.09	0.05	0	0.032
ENSG00000229930	AC138393.2	F-box only protein 25 (FBXO25) pseudogene	2.0518	1.03689	4.2551e-07	2.12472e-06	yes	up	0.8375	0.75	0.93	0.78	0.89	1.59	2.06	1.63	1.52	1.44	1.648
ENSG00000229951	AC104695.2	novel transcript, antisense to FOSL2	0.332369	-1.58914	0.00626519	0.0166884	yes	down	0.26	0.27	0.23	0.21	0.33	0.08	0.15	0.09	0.03	0.06	0.082
ENSG00000230021	AL669831.3	septin 14 (SEPT14) pseudogene	4.4799	2.16347	0.00191462	0.00569624	yes	up	0.23	0.16	0.05	0.48	0.23	0.41	0.64	0.83	0.89	0.3	0.614
ENSG00000230257	NFE4	nuclear factor, erythroid 4 [Source:HGNC Symbol;Acc:HGNC:29902]	0.477762	-1.06564	1.17789e-05	4.99638e-05	yes	down	5.0025	6.06	5	4.92	4.03	1.77	2.96	2.92	2.72	1.37	2.348
ENSG00000230266	XXYLT1-AS2	XXYLT1 antisense RNA 2 [Source:HGNC Symbol;Acc:HGNC:41154]	0.37178	-1.42748	1.64653e-34	3.94793e-33	yes	down	68.62	68.89	69.45	68.54	67.6	22.69	25.21	20.98	28.47	23.26	24.122
ENSG00000230387	AL118508.1	novel transcript	4.43162	2.14783	5.95828e-13	4.98346e-12	yes	up	0.5675	0.69	0.38	0.7	0.5	2.09	3.01	2.06	2.62	2.81	2.518
ENSG00000230424	EMC1-AS1	EMC1 antisense RNA 1 [Source:HGNC Symbol;Acc:HGNC:54050]	2.09833	1.06924	0.000539641	0.00177038	yes	up	5.15	3.24	5.3	4.36	7.7	8.78	10.82	10.55	7.4	13.97	10.304
ENSG00000230426	ERVMER61-1	endogenous retrovirus group MER61 member 1 [Source:HGNC Symbol;Acc:HGNC:27919]	35.0378	5.13084	8.67046e-06	3.73655e-05	yes	up	0.02	0	0.08	0	0	0.72	0.27	0.77	0.58	0.34	0.536
ENSG00000230461	PROX1-AS1	PROX1 antisense RNA 1 [Source:HGNC Symbol;Acc:HGNC:43656]	2.72357	1.4455	2.84704e-08	1.59319e-07	yes	up	1.63	5.21	0.24	0.84	0.23	1.6	2.6	1.08	1.72	1.45	1.69
ENSG00000230650	AC140479.2	zinc finger protein 532 (ZNF532) pseudogene	2.02468	1.0177	2.44744e-06	1.11983e-05	yes	up	0.6375	0.74	0.56	0.61	0.64	1.15	1.29	1.27	1.39	1.16	1.252
ENSG00000230666	CEACAM22P	carcinoembryonic antigen related cell adhesion molecule 22, pseudogene [Source:HGNC Symbol;Acc:HGNC:38029]	2.56419	1.3585	7.69304e-11	5.47142e-10	yes	up	1.0675	0.76	1	1.06	1.45	2.52	3.79	3.01	2.58	3.29	3.038
ENSG00000230943	LINC02541	long intergenic non-protein coding RNA 2541 [Source:HGNC Symbol;Acc:HGNC:53574]	6.0058	2.58636	0.00088091	0.00277868	yes	up	0.93	2.99	0.43	0	0.3	1.07	2.62	1.6	0.46	0.61	1.272
ENSG00000231024	AC092431.1	novel transcript	7.14777	2.83749	1.08832e-10	7.63713e-10	yes	up	0.2625	0.52	0.25	0.12	0.16	1.67	1.81	1.77	1.85	1.81	1.782
ENSG00000231119	AL031666.1	novel transcript, antisense to ZMYND8	0.113135	-3.14388	5.25622e-06	2.32174e-05	yes	down	0.5775	0.62	0.7	0.36	0.63	0.11	0.12	0	0.04	0.05	0.064
ENSG00000231170	AC002451.1	novel transcript	0.211704	-2.23988	0.000208173	0.000731142	yes	down	9.91	5.33	15.22	7.02	12.07	2.68	2.1	3	2.39	1.39	2.312
ENSG00000231233	CFAP58-DT	CFAP58 divergent transcript [Source:HGNC Symbol;Acc:HGNC:45243]	3.58754	1.843	1.43604e-05	6.02581e-05	yes	up	0.735	1.19	0.26	0.83	0.66	2.5	2.54	2.46	2.25	3.03	2.556
ENSG00000231236	AP001605.1	novel transcript	49.9374	5.64205	8.32508e-07	4.01971e-06	yes	up	0.005	0	0	0	0.02	0.19	0.44	0.6	0.58	0.18	0.398
ENSG00000231298	MANCR	mitotically associated long non coding RNA [Source:HGNC Symbol;Acc:HGNC:44678]	0.264231	-1.92013	1.9468e-119	2.45414e-117	yes	down	26.0925	24.5	28.5	25.62	25.75	7.41	6.5	5.8	7.93	5.41	6.61
ENSG00000231336	AC017006.1	novel transcript	10.7347	3.42421	1.23418e-67	7.2172e-66	yes	up	0.765	0.4	0.8	0.67	1.19	6.19	5.91	6.57	7.25	5.13	6.21
ENSG00000231666	LINC01704	long intergenic non-protein coding RNA 1704 [Source:HGNC Symbol;Acc:HGNC:52492]	10.6436	3.41191	0.000531653	0.00174635	yes	up	0.125	0.14	0.36	0	0	0.64	1.19	0.95	1.01	1.15	0.988
ENSG00000231672	DIRC3	disrupted in renal carcinoma 3 [Source:HGNC Symbol;Acc:HGNC:17805]	7.21339	2.85068	2.45631e-13	2.1089e-12	yes	up	0.105	0.09	0.06	0.21	0.06	0.86	0.62	0.8	0.75	0.64	0.734
ENSG00000231955	AC007383.3	novel transcript	2.57604	1.36515	0.0180867	0.0432095	yes	up	0.335	0.28	0.66	0	0.4	0.86	1.23	0.41	1.06	0.64	0.84
ENSG00000232284	GNG12-AS1	GNG12, DIRAS3 and WLS antisense RNA 1 [Source:HGNC Symbol;Acc:HGNC:43938]	0.225495	-2.14883	0.00653149	0.017335	yes	down	1.2225	1.44	2.06	0.43	0.96	0.32	0.07	0.1	0.71	0	0.24
ENSG00000232354	VIPR1-AS1	VIPR1 antisense RNA 1 [Source:HGNC Symbol;Acc:HGNC:40610]	2.05163	1.03677	0.0107605	0.0271685	yes	up	1.0925	1.43	1.03	0.84	1.07	1.41	1.86	1.72	1.65	2.9	1.908
ENSG00000232613	LINC02576	long intergenic non-protein coding RNA 2576 [Source:HGNC Symbol;Acc:HGNC:53748]	0.420891	-1.24848	0.0075105	0.0197097	yes	down	2.995	2.6	2.52	5.23	1.63	1.4	1.3	0.65	1.48	1.33	1.232
ENSG00000232692	AP001596.1	novel transcript	4.59375	2.19967	3.1434e-11	2.31058e-10	yes	up	0.7125	1.08	0.6	0.81	0.36	3.88	1.78	3.13	3.45	3.25	3.098
ENSG00000232855	AF165147.1	novel transcript	15.5906	3.9626	3.26671e-14	2.96554e-13	yes	up	0.0275	0.04	0.02	0.02	0.03	0.41	0.44	0.33	0.33	0.54	0.41
ENSG00000232903	LINC01166	long intergenic non-protein coding RNA 1166 [Source:HGNC Symbol;Acc:HGNC:49535]	5.50852	2.46166	0.00124506	0.00383203	yes	up	0.05	0.12	0.03	0.05	0	0.26	0.2	0.37	0.11	0.33	0.254
ENSG00000232973	CYP1B1-AS1	CYP1B1 antisense RNA 1 [Source:HGNC Symbol;Acc:HGNC:28543]	2.4097	1.26885	4.2268e-05	0.000165796	yes	up	1.3625	1.71	1.13	1.65	0.96	3.76	5.15	2.81	5.23	2.89	3.968
ENSG00000232987	LINC01219	long intergenic non-protein coding RNA 1219 [Source:HGNC Symbol;Acc:HGNC:49653]	4.64191	2.21472	0.0184061	0.0438363	yes	up	0.1275	0.11	0.21	0.19	0	0.08	0.92	0.54	0.7	0.55	0.558
ENSG00000233143	DIRC3-AS1	DIRC3 antisense RNA 1 [Source:HGNC Symbol;Acc:HGNC:50636]	6.93266	2.79341	8.49477e-06	3.66553e-05	yes	up	0.3925	0.43	0.18	0.81	0.15	3.23	2.17	3.11	2.63	1.71	2.57
ENSG00000233223	AC016876.1	novel transcript, antisense to MPDU1 and CD68	0.383221	-1.38375	1.24456e-07	6.57805e-07	yes	down	6.9725	7.74	7.1	6.41	6.64	4.6	2.01	3.14	3.51	4.9	3.632
ENSG00000233264	AC006042.3	peptidylprolyl isomerase (cyclophilin)-like 4 (PPIL4) pseudogene	0.178984	-2.4821	0.00893656	0.023047	yes	down	0.295	0.23	0.45	0.21	0.29	0.09	0.1	0	0.05	0	0.048
ENSG00000233611	AC019068.1	novel transcript, antisense to ASB18 and GBX2	0.478264	-1.06412	0.0112324	0.0282548	yes	down	3.5875	2.84	4.92	4.37	2.22	1.36	1.71	2.06	1.31	1.61	1.61
ENSG00000233695	GAS6-AS1	GAS6 antisense RNA 1 [Source:HGNC Symbol;Acc:HGNC:39826]	3.05737	1.61229	1.59207e-29	3.14118e-28	yes	up	0.8725	0.83	0.88	0.88	0.9	2.37	2.64	2.49	2.86	2	2.472
ENSG00000233755	AL050344.1	novel transcript	6.35495	2.66788	0.00604973	0.016166	yes	up	1.12	0	3.49	0	0.99	4.51	5.31	10.68	9.15	4.21	6.772
ENSG00000233901	LINC01503	long intergenic non-protein coding RNA 1503 [Source:HGNC Symbol;Acc:HGNC:51184]	12.7484	3.67224	0.00961077	0.024584	yes	up	0.0275	0	0	0	0.11	0.34	0.94	0	0.51	1.02	0.562
ENSG00000233954	UQCRHL	ubiquinol-cytochrome c reductase hinge protein like [Source:HGNC Symbol;Acc:HGNC:51714]	3.65829	1.87117	1.63642e-08	9.43833e-08	yes	up	0.3525	0.54	0.18	0.39	0.3	0.95	1.3	1.27	1.27	1.49	1.256
ENSG00000234155	LINC02535	long intergenic non-protein coding RNA 2535 [Source:HGNC Symbol;Acc:HGNC:53569]	0.461466	-1.1157	0.00790146	0.0205996	yes	down	0.49	0.49	0.48	0.53	0.46	0.12	0.32	0.31	0.17	0.16	0.216
ENSG00000234431	AC007283.1	novel transcript	0.113236	-3.14259	0.00270419	0.00780271	yes	down	2.6625	0.47	2.4	4.68	3.1	0	0.41	0.45	0	0.93	0.358
ENSG00000234465	PINLYP	phospholipase A2 inhibitor and LY6/PLAUR domain containing [Source:HGNC Symbol;Acc:HGNC:44206]	2.17524	1.12118	0.00034874	0.00117977	yes	up	1.805	1.36	2.5	2.01	1.35	1.82	3.56	2.8	2.32	3.25	2.75
ENSG00000234753	FOXP4-AS1	FOXP4 antisense RNA 1 [Source:HGNC Symbol;Acc:HGNC:50332]	0.0992132	-3.33332	0.0155827	0.0378284	yes	down	1.1925	0.95	1.8	1.25	0.77	0.36	0	0	0	0	0.072
ENSG00000234912	SNHG20	small nucleolar RNA host gene 20 [Source:HGNC Symbol;Acc:HGNC:33099]	0.404296	-1.30652	1.38453e-26	2.4514e-25	yes	down	19.66	17.5	21.84	22.14	17.16	7.39	6.68	7.21	7.85	6.51	7.128
ENSG00000235109	ZSCAN31	zinc finger and SCAN domain containing 31 [Source:HGNC Symbol;Acc:HGNC:14097]	4.3597	2.12423	2.05757e-118	2.54799e-116	yes	up	13.8175	16.81	12.14	12.46	13.86	63.98	56.8	55.16	69.58	55.23	60.15
ENSG00000235314	LINC00957	long intergenic non-protein coding RNA 957 [Source:HGNC Symbol;Acc:HGNC:22332]	0.458076	-1.12634	4.348e-05	0.000170106	yes	down	1.95	2.9	1.36	2.09	1.45	0.85	1.1	0.38	0.76	0.68	0.754
ENSG00000235316	DUSP8P5	dual specificity phosphatase 8 pseudogene 5 [Source:HGNC Symbol;Acc:HGNC:45003]	6.05	2.59693	0.017744	0.0425017	yes	up	0.045	0.03	0	0	0.15	0	0.28	0.28	0.66	0.28	0.3
ENSG00000235385	LINC02154	long intergenic non-protein coding RNA 2154 [Source:HGNC Symbol;Acc:HGNC:53015]	3.83227	1.9382	2.42016e-09	1.5114e-08	yes	up	0.7975	0.6	0.86	1.12	0.61	3.43	3.39	2.64	2.68	2.07	2.842
ENSG00000235505	CASP17P	caspase 17, pseudogene [Source:HGNC Symbol;Acc:HGNC:53657]	0.390628	-1.35613	7.00368e-23	1.04568e-21	yes	down	33.1775	40.81	30.25	29.12	32.53	14.82	14.08	9.84	14.86	19.84	14.688
ENSG00000235513	AL035681.1	novel transcript, antisense to L3MBTL2	4.59153	2.19897	2.57905e-24	4.11008e-23	yes	up	0.735	0.58	0.77	0.82	0.77	3.45	3.48	3.75	2.95	3.09	3.344
ENSG00000235888	AF064858.1	novel transcript	2.87618	1.52415	4.64637e-14	4.18014e-13	yes	up	0.825	0.69	1.14	0.92	0.55	2.08	2.05	2.2	1.87	2.7	2.18
ENSG00000235897	TM4SF19-AS1	TM4SF19 antisense RNA 1 [Source:HGNC Symbol;Acc:HGNC:41085]	2.7478	1.45828	0.000137995	0.000498124	yes	up	0.54	0.44	0.84	0.32	0.56	1.28	1.82	1.2	1.9	0.86	1.412
ENSG00000236081	ELFN1-AS1	ELFN1 antisense RNA 1 [Source:HGNC Symbol;Acc:HGNC:39071]	0.0441402	-4.50176	0.000116963	0.000427854	yes	down	1.09	0.58	1.48	1.03	1.27	0	0	0	0	0.2	0.04
ENSG00000236252	AL512605.1	tripartite motif-containing protein pseudogene	26.1865	4.71075	0.000640365	0.00207431	yes	up	0	0	0	0	0	0.41	0.28	0	0.38	0.43	0.3
ENSG00000236397	DDX11L2	DEAD/H-box helicase 11 like 2 [Source:HGNC Symbol;Acc:HGNC:37103]	4.09813	2.03497	0.000643593	0.00208381	yes	up	0.225	0.24	0.18	0.12	0.36	0.58	0.6	0.88	1.91	0.5	0.894
ENSG00000236453	AC003092.1	novel transcript	17.0286	4.08989	0.000931286	0.0029275	yes	up	0.0425	0	0	0.17	0	0.59	1	0.91	1.13	0.31	0.788
ENSG00000236609	ZNF853	zinc finger protein 853 [Source:HGNC Symbol;Acc:HGNC:21767]	0.284991	-1.81101	5.27514e-05	0.000203841	yes	down	0.51	0.74	0.35	0.57	0.38	0.15	0.02	0.16	0.14	0.23	0.14
ENSG00000237206	IMPDH1P4	inosine monophosphate dehydrogenase 1 pseudogene 4 [Source:HGNC Symbol;Acc:HGNC:33959]	13.8267	3.78939	0.0197057	0.0465334	yes	up	0	0	0	0	0	0.3	0.05	0	0.15	0.11	0.122
ENSG00000237356	AL365295.1	novel transcript	5.79346	2.53442	0.00737778	0.0193807	yes	up	0.2275	0.49	0	0.22	0.2	0.43	1.68	1.27	1.61	1.02	1.202
ENSG00000237437	ASS1P12	argininosuccinate synthetase 1 pseudogene 12 [Source:HGNC Symbol;Acc:HGNC:762]	2.55227	1.35178	0.0171213	0.0411647	yes	up	0.295	0.65	0.21	0.2	0.12	0.63	0.82	0.74	0.48	0.89	0.712
ENSG00000237512	UNC5B-AS1	UNC5B antisense RNA 1 [Source:HGNC Symbol;Acc:HGNC:45096]	4.67839	2.22601	0.00889694	0.0229617	yes	up	0.3225	0	0.52	0.31	0.46	1.16	0.97	1.09	2.1	0.41	1.146
ENSG00000237649	KIFC1	kinesin family member C1 [Source:HGNC Symbol;Acc:HGNC:6389]	0.212817	-2.23231	1.62089e-197	4.80605e-195	yes	down	36.9925	35.53	37.97	37.18	37.29	7.48	7.77	7.41	7.71	6.18	7.31
ENSG00000237928	NFIA-AS2	NFIA antisense RNA 2 [Source:HGNC Symbol;Acc:HGNC:40401]	0.125654	-2.99247	2.29999e-09	1.43934e-08	yes	down	4.7875	5.32	4.94	4.14	4.75	0.28	0.57	1.11	0.42	0.46	0.568
ENSG00000238273	AC108058.1	novel transcript, antisense to FHL2	0.43142	-1.21284	0.000193939	0.000683658	yes	down	1.225	1.03	1.62	1.08	1.17	0.51	0.79	0.51	0.33	0.51	0.53
ENSG00000239268	AC092691.1	novel transcript	14.5568	3.86362	0.00319594	0.00909599	yes	up	0.06	0	0.24	0	0	0.58	1.94	0.21	0.94	1.31	0.996
ENSG00000239282	CASTOR1	cytosolic arginine sensor for mTORC1 subunit 1 [Source:HGNC Symbol;Acc:HGNC:34423]	2.3651	1.2419	1.10464e-51	4.53311e-50	yes	up	16.7775	17.88	19.11	14.26	15.86	35.89	34.05	32.64	42.3	36.17	36.21
ENSG00000240405	SAMMSON	survival associated mitochondrial melanoma specific oncogenic non-coding RNA [Source:HGNC Symbol;Acc:HGNC:49644]	0.115651	-3.11215	0.0145625	0.0356434	yes	down	0.125	0.1	0.22	0.1	0.08	0	0	0	0.03	0.04	0.014
ENSG00000240694	PNMA2	PNMA family member 2 [Source:HGNC Symbol;Acc:HGNC:9159]	0.281799	-1.82726	3.74002e-114	4.37416e-112	yes	down	13.345	15.26	13.34	13.23	11.55	3.46	3.41	3.43	3.46	4.04	3.56
ENSG00000240758	AC010655.2	novel transcript	2.46122	1.29937	4.29289e-12	3.35215e-11	yes	up	0.7725	0.88	0.79	0.64	0.78	1.49	2.82	3.48	1.76	1.42	2.194
ENSG00000241158	ADAMTS9-AS1	ADAMTS9 antisense RNA 1 [Source:HGNC Symbol;Acc:HGNC:40625]	2.68901	1.42707	1.03272e-12	8.48918e-12	yes	up	3.4575	3.51	3.97	3.71	2.64	5.89	5.96	5.8	7.73	9.61	6.998
ENSG00000241163	LINC00877	long intergenic non-protein coding RNA 877 [Source:HGNC Symbol;Acc:HGNC:27706]	12.0312	3.58871	0.0134037	0.0331113	yes	up	0	0	0	0	0	0.07	0.05	0.05	0.08	0.54	0.158
ENSG00000241484	ARHGAP8	Rho GTPase activating protein 8 [Source:HGNC Symbol;Acc:HGNC:677]	2.6162	1.38747	0.000186619	0.000659842	yes	up	0.31	0.21	0.51	0.1	0.42	1.19	0.96	0.54	0.98	0.76	0.886
ENSG00000241634	AC069499.1	ribosomal protein L13 (RPL13) pseudogene	0.323599	-1.62772	0.0148148	0.0361854	yes	down	2.19	2.09	3.14	1.58	1.95	0.23	1.03	0.74	1.11	0.31	0.684
ENSG00000241644	INMT	indolethylamine N-methyltransferase [Source:HGNC Symbol;Acc:HGNC:6069]	8.43411	3.07624	0.0145608	0.0356434	yes	up	0.0125	0	0	0.05	0	0.05	0.16	0.1	0.22	0.13	0.132
ENSG00000242261	AC018635.1	aurora kinase A (AURKA) pseudogene	0.129283	-2.95139	0.00023808	0.000829674	yes	down	0.91	0.41	1.52	1.1	0.61	0.16	0	0.21	0	0.22	0.118
ENSG00000242689	CNTF	ciliary neurotrophic factor [Source:HGNC Symbol;Acc:HGNC:2169]	2.32579	1.21772	0.0199409	0.0469893	yes	up	0.245	0.08	0.54	0.11	0.25	0.65	0.54	0.41	0.4	0.73	0.546
ENSG00000243137	PSG4	pregnancy specific beta-1-glycoprotein 4 [Source:HGNC Symbol;Acc:HGNC:9521]	2.33128	1.22112	0.0017475	0.00523751	yes	up	0.6425	0.46	0.73	0.47	0.91	1.36	1.48	1.37	1.4	0.79	1.28
ENSG00000243243	AC073130.2	novel transcript	0.362321	-1.46466	1.31171e-68	7.8449e-67	yes	down	20.1175	16.83	23.7	20.48	19.46	6.74	8.56	5.9	6.22	7.86	7.056
ENSG00000244242	IFITM10	interferon induced transmembrane protein 10 [Source:HGNC Symbol;Acc:HGNC:40022]	2.32167	1.21516	2.55089e-05	0.000103212	yes	up	0.3925	0.56	0.33	0.47	0.21	0.99	1.05	0.66	0.81	0.69	0.84
ENSG00000244255	AL645922.1	novel complement component 2 (C2) and complement factor B (CFB) protein	4.79712	2.26217	0.000397097	0.00133114	yes	up	0.0675	0.08	0	0.07	0.12	0.59	0.43	0.11	0.31	0.23	0.334
ENSG00000244306	AL589743.1	double homeobox A pseudogene 10	0.125522	-2.99399	0.00243076	0.00708758	yes	down	0.465	1.01	0.29	0.17	0.39	0	0	0.09	0.11	0.12	0.064
ENSG00000244459	AC147067.1	novel transcript	0.383421	-1.383	0.00650725	0.0172793	yes	down	2.495	1.6	3.3	2.44	2.64	0.89	0.99	0.76	1.07	0.96	0.934
ENSG00000244649	LINC02086	long intergenic non-protein coding RNA 2086 [Source:HGNC Symbol;Acc:HGNC:52936]	9.44587	3.23968	0.001607	0.00484609	yes	up	0.04	0	0.11	0	0.05	0.46	0.18	0.51	0.31	0.17	0.326
ENSG00000245954	LINC02273	long intergenic non-protein coding RNA 2273 [Source:HGNC Symbol;Acc:HGNC:53188]	12.0135	3.58658	4.79455e-15	4.5984e-14	yes	up	0.35	0.21	0.13	0.36	0.7	1.61	4.21	3.66	3.6	1.39	2.894
ENSG00000246363	LINC02458	long intergenic non-protein coding RNA 2458 [Source:HGNC Symbol;Acc:HGNC:53394]	3.99125	1.99684	0.00523594	0.0141735	yes	up	0.0475	0.08	0	0.07	0.04	0.16	0.14	0.22	0.1	0.19	0.162
ENSG00000247679	AC139795.2	novel transcript	3.23576	1.6941	9.66065e-05	0.000358732	yes	up	0.3875	0.38	0.1	0.48	0.59	1.15	1.69	1.48	0.66	0.98	1.192
ENSG00000247775	SNCA-AS1	SNCA antisense RNA 1 [Source:HGNC Symbol;Acc:HGNC:50600]	0.125276	-2.99682	0.0179521	0.0429413	yes	down	0.0875	0.12	0.08	0.08	0.07	0	0.11	0	0.03	0	0.028
ENSG00000248015	AC005329.1	novel transcript, antisense to NDUFS7	3.5416	1.8244	0.00754729	0.0197914	yes	up	0.4875	0.59	0.34	0.75	0.27	0.79	0.69	1.5	0.36	0.21	0.71
ENSG00000248124	RRN3P1	RRN3 homolog, RNA polymerase I transcription factor pseudogene 1 [Source:HGNC Symbol;Acc:HGNC:30548]	0.496728	-1.00947	3.09961e-20	4.05298e-19	yes	down	4.8125	4.89	5.52	4.99	3.85	2.41	2.22	2.23	2.37	3	2.446
ENSG00000248187	AC078850.1	novel transcript	14.6912	3.87688	1.56203e-115	1.85784e-113	yes	up	1.3975	1.73	1.44	1.06	1.36	18.43	20.47	22.62	20.07	17.01	19.72
ENSG00000248323	LUCAT1	lung cancer associated transcript 1 [Source:HGNC Symbol;Acc:HGNC:48498]	6.09288	2.60712	1.97092e-50	7.79921e-49	yes	up	1.605	1.04	1.57	2.09	1.72	7.06	8.41	6.53	6.6	8.17	7.354
ENSG00000248371	LINC02056	long intergenic non-protein coding RNA 2056 [Source:HGNC Symbol;Acc:HGNC:52898]	6.12416	2.61451	0.0159006	0.0385334	yes	up	0.18	0	0	0.49	0.23	0.98	1.17	1.32	0.52	1.09	1.016
ENSG00000248405	PRR5-ARHGAP8	PRR5-ARHGAP8 readthrough [Source:HGNC Symbol;Acc:HGNC:34512]	2.21009	1.14411	1.01904e-11	7.78407e-11	yes	up	4.8275	5.9	5.74	3.6	4.07	10.77	7.53	9.52	9.95	12.23	10
ENSG00000248406	AC008758.3	novel pseudogene similar to zinc finger protein 799 (ZNF799)	0.108844	-3.19966	0.0163704	0.0395217	yes	down	0.155	0.18	0.22	0.04	0.18	0.07	0	0	0	0	0.014
ENSG00000248587	GDNF-AS1	GDNF antisense RNA 1 [Source:HGNC Symbol;Acc:HGNC:43592]	11.9616	3.58034	6.72391e-05	0.000255647	yes	up	0.07	0.21	0.03	0.02	0.02	0.49	0.5	0.89	0.66	0.28	0.564
ENSG00000248751	AC004997.1	novel protein	2.49654	1.31993	0.000120697	0.000440979	yes	up	0.99	0.92	1.26	1.46	0.32	2.14	2.78	2.68	1.29	2.8	2.338
ENSG00000248866	USP46-AS1	USP46 antisense RNA 1 [Source:HGNC Symbol;Acc:HGNC:43991]	0.226851	-2.14018	0.0047283	0.0129223	yes	down	0.7925	0.44	1.13	0.56	1.04	0.35	0	0	0.25	0.28	0.176
ENSG00000248905	FMN1	formin 1 [Source:HGNC Symbol;Acc:HGNC:3768]	2.70451	1.43537	0.00768691	0.020105	yes	up	0.0575	0	0.03	0.15	0.05	0.06	0.08	0.16	0.08	0.04	0.084
ENSG00000248964	AC131254.1	novel transcript	7.53875	2.91432	0.00555458	0.0149667	yes	up	0.0375	0	0	0.1	0.05	0.19	0.23	0.19	0.43	0.23	0.254
ENSG00000249464	LINC01091	long intergenic non-protein coding RNA 1091 [Source:HGNC Symbol;Acc:HGNC:27721]	0.215084	-2.21703	0.00721339	0.0189915	yes	down	1.235	1.03	1.99	0.56	1.36	0.16	0.18	0.34	0.39	0.22	0.258
ENSG00000249476	AC008467.1	novel transcript	2.68189	1.42325	0.00366084	0.0102648	yes	up	0.07	0.04	0.08	0.11	0.05	0.19	0.14	0.14	0.3	0.15	0.184
ENSG00000249500	LINC01179	long intergenic non-protein coding RNA 1179 [Source:HGNC Symbol;Acc:HGNC:49556]	14.2137	3.82922	0.0088817	0.0229308	yes	up	0.255	0	0	1.02	0	0.03	7.1	4.55	1.15	0	2.566
ENSG00000249502	AC006160.1	novel transcript, antisense to LAP3	0.321261	-1.63818	0.0213759	0.0498567	yes	down	0.345	0.3	0.47	0.3	0.31	0	0.23	0.13	0	0.19	0.11
ENSG00000249816	LINC00964	long intergenic non-protein coding RNA 964 [Source:HGNC Symbol;Acc:HGNC:27226]	4.49972	2.16984	0.0071307	0.0188044	yes	up	0.1825	0	0.11	0.5	0.12	0.51	0.16	0.74	0.18	0.68	0.454
ENSG00000249992	TMEM158	transmembrane protein 158 (gene/pseudogene) [Source:HGNC Symbol;Acc:HGNC:30293]	2.70472	1.43548	6.5414e-07	3.20852e-06	yes	up	0.64	0.62	0.74	0.68	0.52	1.42	1.36	2.13	1.56	1.92	1.678
ENSG00000250337	PURPL	p53 upregulated regulator of p53 levels [Source:HGNC Symbol;Acc:HGNC:48995]	5.85762	2.55031	0.000718834	0.00230755	yes	up	0.09	0.13	0.05	0.05	0.13	0.64	1.11	0.52	0.31	0.38	0.592
ENSG00000250548	LINC01303	long intergenic non-protein coding RNA 1303 [Source:HGNC Symbol;Acc:HGNC:50470]	3.87002	1.95234	1.33836e-09	8.53533e-09	yes	up	0.8125	0.75	1.23	0.68	0.59	4.24	3.1	4.78	3.03	2.25	3.48
ENSG00000250582	SMAD1-AS2	SMAD1 antisense RNA 2 [Source:HGNC Symbol;Acc:HGNC:49381]	0.0457514	-4.45004	0.000779369	0.00248332	yes	down	0.3125	0.51	0.16	0.3	0.28	0	0	0	0	0	0
ENSG00000250616	AC012645.1	novel transcript, antisense to YPEL3	0.178758	-2.48392	0.0169053	0.0406872	yes	down	0.21	0.25	0.29	0.18	0.12	0	0.04	0	0.05	0.1	0.038
ENSG00000250770	AC005865.2	tetraspanin 11 (TSPAN11) pseudogene	17.8173	4.1552	0.000581972	0.0018986	yes	up	0.005	0	0	0.02	0	0.1	0.18	0.19	0.12	0.18	0.154
ENSG00000251056	ANKRD20A17P	ankyrin repeat domain 20 family member A17, pseudogene [Source:HGNC Symbol;Acc:HGNC:43608]	0.0551666	-4.18006	0.000733601	0.00235172	yes	down	0.2975	0.26	0.38	0.12	0.43	0	0	0.06	0	0	0.012
ENSG00000251141	MRPS30-DT	MRPS30 divergent transcript [Source:HGNC Symbol;Acc:HGNC:53420]	2.50327	1.32381	0.00213781	0.00629619	yes	up	2.18	1.15	2.4	2.54	2.63	6.16	6.82	7.04	2.55	4.72	5.458
ENSG00000251152	AC025539.1	novel transcript	12.2688	3.61692	2.3341e-05	9.49885e-05	yes	up	0.02	0.02	0.02	0.02	0.02	0.29	0.1	0.23	0.19	0.19	0.2
ENSG00000251191	LINC00589	long intergenic non-protein coding RNA 589 [Source:HGNC Symbol;Acc:HGNC:32299]	3.28397	1.71544	0.00319373	0.00909188	yes	up	0.275	0.16	0.28	0.3	0.36	0.84	1.52	0.63	0.93	0.36	0.856
ENSG00000251246	AL691442.1	novel ephrin-A4 (EFNA4) and ephrin-A3 (EFNA3) protein	4.72275	2.23963	2.71159e-06	1.23586e-05	yes	up	0.4475	0.17	0.54	0.34	0.74	1.04	2.79	2.05	1.59	2.89	2.072
ENSG00000251359	WWC2-AS2	WWC2 antisense RNA 2 [Source:HGNC Symbol;Acc:HGNC:26390]	0.46882	-1.09289	0.0098154	0.0250465	yes	down	0.62	0.32	0.91	0.71	0.54	0.2	0.38	0.31	0.24	0.29	0.284
ENSG00000251429	AC098679.2	axin interactor, dorsalization associated (AIDA) pseudogene	2.50566	1.32519	0.00190579	0.00567236	yes	up	0.4875	0.55	0.84	0.31	0.25	0.5	0.98	1.02	0.79	1.1	0.878
ENSG00000251432	LINC02615	long intergenic non-protein coding RNA 2615 [Source:HGNC Symbol;Acc:HGNC:53402]	3.72763	1.89826	5.22558e-06	2.30917e-05	yes	up	0.3375	0.5	0.31	0.25	0.29	2.03	0.96	0.57	0.93	1.34	1.166
ENSG00000251493	FOXD1	forkhead box D1 [Source:HGNC Symbol;Acc:HGNC:3802]	36.72	5.19849	1.53858e-06	7.2026e-06	yes	up	0.015	0	0	0.03	0.03	0.62	0.51	0.26	0.62	0.54	0.51
ENSG00000251602	AL928654.1	novel transcript, antisense to MTA1	0.456324	-1.13187	0.012769	0.031696	yes	down	0.5075	0.48	0.49	0.43	0.63	0.34	0.06	0.2	0.23	0.32	0.23
ENSG00000253032	RNU6-299P	RNA, U6 small nuclear 299, pseudogene [Source:HGNC Symbol;Acc:HGNC:47262]	0.443918	-1.17164	0.00148558	0.00451362	yes	down	4.3625	5.29	6.31	3.55	2.3	1.4	2.33	2.42	1.52	1.34	1.802
ENSG00000253168	AC124069.1	novel transcript	7.4317	2.89369	3.64943e-11	2.67041e-10	yes	up	2.8625	3.33	3.21	2.65	2.26	21.71	14.75	21.63	19.44	14.25	18.356
ENSG00000253177	AC104211.2	novel transcript	0.235461	-2.08644	3.28609e-10	2.21514e-09	yes	down	3.2875	6.81	2.28	1.79	2.27	0.24	0.48	0.48	0.33	1.02	0.51
ENSG00000253276	CCDC71L	coiled-coil domain containing 71 like [Source:HGNC Symbol;Acc:HGNC:26685]	0.367659	-1.44356	2.3337e-94	2.06424e-92	yes	down	31.2475	33.52	33.16	28.02	30.29	14.96	13.75	13.32	12.4	14.21	13.728
ENSG00000253304	TMEM200B	transmembrane protein 200B [Source:HGNC Symbol;Acc:HGNC:33785]	2.65403	1.40818	6.53961e-09	3.93236e-08	yes	up	0.7075	0.78	0.87	0.7	0.48	1.96	2.08	1.61	1.91	1.37	1.786
ENSG00000253309	SERPINE3	serpin family E member 3 [Source:HGNC Symbol;Acc:HGNC:24774]	4.73151	2.2423	0.00677565	0.0179287	yes	up	0.0825	0.07	0.14	0.07	0.05	0.17	0.13	0.19	0.69	0.68	0.372
ENSG00000253490	LINC02099	long intergenic non-protein coding RNA 2099 [Source:HGNC Symbol;Acc:HGNC:52953]	6.34502	2.66563	1.2078e-07	6.38921e-07	yes	up	0.1	0.03	0.16	0.13	0.08	0.58	0.62	0.6	0.4	0.72	0.584
ENSG00000253500	AF121898.1	novel transcript, antisense to CNBD1	14.3974	3.84774	0.00332009	0.00941468	yes	up	0.01	0	0	0	0.04	0.28	0.04	0.22	0.33	0.09	0.192
ENSG00000253852	AC011383.1	novel transcript	2.70604	1.43618	0.00457865	0.0125377	yes	up	1.9075	2.13	1.42	2.14	1.94	3.79	6.01	4.88	3.82	6.11	4.922
ENSG00000254363	AC011379.2	novel transcript	3.47733	1.79798	1.2844e-06	6.07485e-06	yes	up	0.1275	0.06	0.22	0.09	0.14	0.44	0.68	0.56	0.39	0.63	0.54
ENSG00000254415	SIGLEC14	sialic acid binding Ig like lectin 14 [Source:HGNC Symbol;Acc:HGNC:32926]	96.0859	6.58625	1.12192e-09	7.21621e-09	yes	up	0.0075	0	0	0	0.03	0.93	1.49	1.23	0.85	0.54	1.008
ENSG00000254656	RTL1	retrotransposon Gag like 1 [Source:HGNC Symbol;Acc:HGNC:14665]	3.9414	1.97871	0.00155516	0.00470068	yes	up	0.04	0	0.01	0.07	0.08	0.17	0.16	0.2	0.31	0.1	0.188
ENSG00000254837	AP001372.2	uncharacterized LOC100287896 [Source:NCBI gene;Acc:100287896]	0.440509	-1.18276	0.000230197	0.000803801	yes	down	1.315	1.22	1.77	1.21	1.06	0.44	0.95	0.36	0.63	0.58	0.592
ENSG00000254860	TMEM9B-AS1	TMEM9B antisense RNA 1 [Source:HGNC Symbol;Acc:HGNC:19230]	0.460091	-1.12001	0.00195294	0.00580286	yes	down	3.1725	3.16	1.6	5.22	2.71	0.83	1.63	0.99	0.84	1.76	1.21
ENSG00000255029	AC110058.1	novel transcript	3.60136	1.84854	0.00191371	0.00569515	yes	up	0.5575	0.76	0.82	0.34	0.31	2.59	1.61	1.66	1.69	1.59	1.828
ENSG00000255031	AP002807.1	novel transcript, antisense to CHKA	8.54168	3.09452	5.10106e-06	2.25651e-05	yes	up	0.34	0.24	0	1.03	0.09	1.54	2.89	3.82	1.71	4.55	2.902
ENSG00000255227	AC090124.2	novel transcript	4.16618	2.05872	0.0040626	0.0112742	yes	up	0.1775	0.1	0.44	0.09	0.08	0.74	0.71	0.83	0.52	0.92	0.744
ENSG00000255234	AP000446.1	novel transcript, antisense to CCDC90B	2.0192	1.01378	0.01932	0.0457508	yes	up	0.185	0.17	0.25	0.13	0.19	0.32	0.43	0.4	0.32	0.36	0.366
ENSG00000255245	FXYD6-FXYD2	FXYD6-FXYD2 readthrough [Source:HGNC Symbol;Acc:HGNC:39978]	2.03483	1.02491	0.00711934	0.0187839	yes	up	0.8675	0.76	0.77	1.28	0.66	1.85	1.67	0.73	1.17	3.05	1.694
ENSG00000255686	AC073864.1	novel transcript	0.0982486	-3.34742	0.000334769	0.00113762	yes	down	1.7425	2.15	1.35	2.11	1.36	0.36	0.2	0.18	0	0	0.148
ENSG00000255690	TRIL	TLR4 interactor with leucine rich repeats [Source:HGNC Symbol;Acc:HGNC:22200]	2.4104	1.26927	0.00894802	0.0230709	yes	up	0.075	0.09	0.1	0.05	0.06	0.16	0.15	0.26	0.14	0.15	0.172
ENSG00000255986	MT1JP	metallothionein 1J, pseudogene [Source:HGNC Symbol;Acc:HGNC:7402]	0.174902	-2.51538	0.01951	0.0461256	yes	down	0.655	0.23	1.62	0.3	0.47	0.09	0.1	0.19	0	0	0.076
ENSG00000256268	LINC02454	long intergenic non-protein coding RNA 2454 [Source:HGNC Symbol;Acc:HGNC:53387]	0.271455	-1.88122	8.87774e-07	4.26992e-06	yes	down	5.4425	5.71	5.09	6.22	4.75	0.84	0.92	2.32	1.44	1.8	1.464
ENSG00000256433	AC005840.2	novel transcript	3.20279	1.67933	0.00554823	0.0149515	yes	up	0.125	0.09	0.18	0.08	0.15	0.32	0.43	0.31	0.55	0.32	0.386
ENSG00000256660	CLEC12B	C-type lectin domain family 12 member B [Source:HGNC Symbol;Acc:HGNC:31966]	0.179508	-2.47788	0.00022323	0.000781285	yes	down	0.385	0.26	0.31	0.27	0.7	0.04	0.06	0.13	0.06	0.07	0.072
ENSG00000256663	AC112777.1	ubiquitin-like with PHD and ring finger domains 1 (UHRF1) pseudogene	0.308167	-1.69822	3.02469e-06	1.3741e-05	yes	down	1.94	1.62	2.81	2.16	1.17	0.37	0.61	0.75	0.65	0.45	0.566
ENSG00000256673	AC141557.1	ovostatin (OVOS) pseudogene	0.407716	-1.29436	5.9381e-16	6.01582e-15	yes	down	5.225	5.8	5.17	5.42	4.51	1.8	2.01	1.71	2.47	1.8	1.958
ENSG00000257108	NHLRC4	NHL repeat containing 4 [Source:HGNC Symbol;Acc:HGNC:26700]	0.435139	-1.20045	0.00364844	0.0102341	yes	down	0.7175	0.69	0.71	0.55	0.92	0.18	0.17	0.29	0.47	0.43	0.308
ENSG00000257150	PGAM1P5	phosphoglycerate mutase 1 pseudogene 5 [Source:HGNC Symbol;Acc:HGNC:42452]	0.0416442	-4.58574	1.91324e-05	7.88089e-05	yes	down	0.485	0.97	0.36	0.23	0.38	0.03	0	0.12	0	0	0.03
ENSG00000257167	TMPO-AS1	TMPO antisense RNA 1 [Source:HGNC Symbol;Acc:HGNC:44158]	0.432861	-1.20802	2.01998e-08	1.14932e-07	yes	down	1.675	1.17	1.67	1.37	2.49	0.68	0.57	0.58	0.58	0.76	0.634
ENSG00000257184	AC004080.3	HOXA10-HOXA9 readthrough	11.0995	3.47242	0.0110075	0.0277354	yes	up	0.0475	0	0.19	0	0	0.77	0.2	0.19	0.2	0.73	0.418
ENSG00000257242	LINC01619	long intergenic non-protein coding RNA 1619 [Source:HGNC Symbol;Acc:HGNC:27409]	0.0500422	-4.32071	0.000381998	0.00128443	yes	down	0.485	0.1	0.47	0.97	0.4	0	0.06	0	0	0	0.012
ENSG00000257354	AC048341.1	novel transcript	2.28685	1.19336	6.25035e-18	7.19816e-17	yes	up	0.67	0.81	0.57	0.76	0.54	1.47	1.48	1.36	1.41	1.68	1.48
ENSG00000257497	AC121761.1	novel transcript, antisense to GLIPR1	2.85964	1.51584	3.15992e-07	1.59641e-06	yes	up	0.76	1.14	0.67	0.71	0.52	2.44	1.98	1.84	2.26	1.87	2.078
ENSG00000257607	AC073957.2	novel transcript, antisense to GPR146	0.333667	-1.58352	8.89009e-09	5.27641e-08	yes	down	6.155	5.53	5.08	7.49	6.52	3.72	1.39	1.7	1.67	1.42	1.98
ENSG00000257622	AL512356.1	novel transcript	20.8956	4.38512	0.00976994	0.0249517	yes	up	0	0	0	0	0	0	0.68	1.39	2.5	0	0.914
ENSG00000257803	AC010200.1	phosphatidylinositol glycan anchor biosynthesis, class A (PIGA) pseudogene	0.278104	-1.84631	0.0134142	0.0331335	yes	down	0.345	0.29	0.28	0.42	0.39	0.05	0.1	0.15	0.06	0.12	0.096
ENSG00000257815	AC025159.1	novel transcript	0.471607	-1.08434	0.00116579	0.00360808	yes	down	7.4625	5.6	5.26	10.79	8.2	3.54	6.01	1.79	1.91	2.19	3.088
ENSG00000258017	AC011603.2	novel transcript, antisense to TUBA1B	0.431177	-1.21365	1.64452e-12	1.33412e-11	yes	down	31.6175	30.71	29.46	38.94	27.36	14.48	8.33	11.03	14.98	17.47	13.258
ENSG00000258056	AC009779.2	novel transcript, antisense to CD63	0.464809	-1.10529	2.38008e-06	1.09186e-05	yes	down	2.8475	3.23	2.41	2.81	2.94	1.17	1.18	1.25	1.22	1.63	1.29
ENSG00000258232	AC125611.3	novel transcript, antisense to TUBA1C	0.429926	-1.21784	1.78881e-57	8.38708e-56	yes	down	134.125	121.8	132.26	144.93	137.51	54.04	56.85	53.24	58.93	56.61	55.934
ENSG00000258399	AL117190.1	novel transcript	2.31421	1.21052	1.06377e-119	1.36552e-117	yes	up	39.045	42.86	39.86	38.21	35.25	79.35	92.94	84.22	89.9	92.45	87.772
ENSG00000258588	TRIM6-TRIM34	TRIM6-TRIM34 readthrough [Source:HGNC Symbol;Acc:HGNC:33440]	4.26178	2.09146	0.00525292	0.0142139	yes	up	0.0525	0.13	0	0.08	0	0.1	0.2	0.35	0.17	0.23	0.21
ENSG00000258647	LINC00930	long intergenic non-protein coding RNA 930 [Source:HGNC Symbol;Acc:HGNC:48620]	11.0864	3.47072	1.56122e-07	8.15349e-07	yes	up	0.2575	0.05	0.05	0.93	0	0.73	1.84	2.23	1.02	2.09	1.582
ENSG00000258791	LINC00520	long intergenic non-protein coding RNA 520 [Source:HGNC Symbol;Acc:HGNC:19843]	13.8562	3.79246	1.30635e-262	7.23719e-260	yes	up	25.03	28.18	24.7	22.94	24.3	337.92	328.78	303.49	323.44	269.7	312.666
ENSG00000258875	AL135818.1	novel transcript, antisense to GPR68	2.36383	1.24113	0.00669199	0.017724	yes	up	0.5975	0.49	0.32	0.92	0.66	0.75	1.1	1.21	0.58	1.71	1.07
ENSG00000259162	AL355075.5	solute carrier family 12 (sodium/chloride transporters), member 3 (SLC12A3) pseudogene	2.23517	1.16039	1.25672e-09	8.04146e-09	yes	up	1.2575	1.15	1.21	1.65	1.02	2.17	1.97	2.3	2.4	2	2.168
ENSG00000259345	AC013652.1	novel transcript	0.416169	-1.26476	1.57159e-20	2.09267e-19	yes	down	4.5175	5.17	6.4	3.48	3.02	1.46	2.64	1.48	4.44	1.45	2.294
ENSG00000259410	AC009292.2	novel transcript	175.688	7.45687	3.30774e-12	2.61489e-11	yes	up	0	0	0	0	0	57.3	74.22	106.81	65.94	70.27	74.908
ENSG00000259488	AC023355.1	novel transcript, antisense to DUT	0.416228	-1.26455	0.00433855	0.0119455	yes	down	0.42	0.73	0.28	0.34	0.33	0.15	0.33	0.09	0.1	0.18	0.17
ENSG00000259628	AC007000.3	novel transcript	4.21444	2.07534	0.0089338	0.0230455	yes	up	1.03	0.65	1.82	1.13	0.52	1.44	7.73	3.61	4.38	3.51	4.134
ENSG00000259705	AC084757.3	novel transcript	2.05686	1.04044	0.0213232	0.0497503	yes	up	0.33	0.29	0.6	0.26	0.17	0.92	0.68	0.49	0.39	0.76	0.648
ENSG00000259768	AC004943.2	novel transcript, antisense to ZFHX3	0.366334	-1.44877	7.56195e-10	4.94085e-09	yes	down	1.0675	0.95	1.17	1.12	1.03	0.39	0.32	0.21	0.52	0.49	0.386
ENSG00000259780	AC009065.1	novel transcript	0.0615492	-4.02212	0.0150101	0.0366198	yes	down	0.1975	0.14	0.35	0	0.3	0	0	0	0	0	0
ENSG00000259781	HMGB1P6	high mobility group box 1 pseudogene 6 [Source:HGNC Symbol;Acc:HGNC:4998]	0.421891	-1.24506	3.86766e-33	8.74564e-32	yes	down	226.403	199.34	238.03	240.99	227.25	107.46	92.05	92.92	93.98	74.58	92.198
ENSG00000259803	SLC22A31	solute carrier family 22 member 31 [Source:HGNC Symbol;Acc:HGNC:27091]	18.4923	4.20886	0.000210997	0.000740319	yes	up	0.02	0	0	0.04	0.04	0.7	0.65	0.71	0.51	0.9	0.694
ENSG00000259820	AC083843.3	novel transcript	3.7868	1.92098	2.00899e-53	8.72026e-52	yes	up	1.08	1.04	1.08	1.09	1.11	4	4.23	3.37	4.71	3.97	4.056
ENSG00000259953	AL138756.1	novel transcript, overlapping SUSD1	0.482062	-1.05271	3.31234e-06	1.49767e-05	yes	down	0.965	0.97	1.16	0.84	0.89	0.75	0.38	0.69	0.65	0.44	0.582
ENSG00000259954	IL21R-AS1	IL21R antisense RNA 1 [Source:HGNC Symbol;Acc:HGNC:27551]	4.88384	2.28802	0.00870524	0.0225083	yes	up	0.0375	0.05	0.03	0	0.07	0.34	0.17	0.05	0.28	0.13	0.194
ENSG00000260107	AC005606.1	novel transcript	19.5718	4.2907	0.000335161	0.00113877	yes	up	0.085	0	0.11	0.23	0	1.89	2.1	0.92	1.58	1.36	1.57
ENSG00000260331	AC079148.1	novel transcript	0.349938	-1.51483	0.0153645	0.0373676	yes	down	1.0675	1.04	1.48	0.91	0.84	0.5	0.66	0.11	0.24	0.26	0.354
ENSG00000260337	AC091544.4	novel transcript	2.5113	1.32843	7.95277e-28	1.47119e-26	yes	up	2.6225	2.6	2.7	2.92	2.27	5.7	7.3	5.38	6.28	7.79	6.49
ENSG00000260428	SCX	scleraxis bHLH transcription factor [Source:HGNC Symbol;Acc:HGNC:32322]	2.12251	1.08577	0.000137348	0.00049613	yes	up	1.2425	1.57	1.13	0.89	1.38	2.42	2.52	2.53	2.81	2.48	2.552
ENSG00000260566	AC127459.1	novel transcript	0.236984	-2.07714	2.19172e-18	2.58633e-17	yes	down	3.66	4.23	3.43	2.42	4.56	0.59	0.93	1.1	0.62	0.96	0.84
ENSG00000260618	AC025917.1	novel transcript, antisense to KIAA1370	0.247127	-2.01667	9.9968e-05	0.00037032	yes	down	2.8975	4.04	2.3	3.61	1.64	0.6	0.83	0.64	0.77	0.65	0.698
ENSG00000260619	AC068870.1	novel transcript	12.302	3.62082	2.16291e-08	1.22666e-07	yes	up	0.05	0.03	0.03	0.09	0.05	0.53	0.71	0.38	0.59	0.84	0.61
ENSG00000260658	AC138305.1	novel transcript	4.24378	2.08535	0.00588572	0.0157802	yes	up	0.3975	0.24	0.7	0.43	0.22	0.94	2.1	1.01	2.05	2.05	1.63
ENSG00000260804	LINC01963	long intergenic non-protein coding RNA 1963 [Source:HGNC Symbol;Acc:HGNC:25283]	0.354739	-1.49517	1.91235e-08	1.0925e-07	yes	down	1.285	1.07	1.47	1.21	1.39	0.42	0.31	0.31	0.52	0.68	0.448
ENSG00000260920	AL031985.3	novel transcript, sense overlapping with ZNF643	2.24791	1.16858	2.29437e-06	1.05415e-05	yes	up	0.5925	0.66	0.59	0.57	0.55	1.18	1.18	1.29	1.4	1.39	1.288
ENSG00000260922	AC009139.1	novel transcript, antisense to ADAMTS18	2.27117	1.18343	0.000213617	0.000749386	yes	up	1.33	1.18	1.8	1.38	0.96	2.47	3.86	2.3	1.93	4.36	2.984
ENSG00000261054	AC036108.2	novel transcript, antisense to SYNM	2.71556	1.44125	0.0114652	0.0287956	yes	up	0.3275	0.69	0.46	0	0.16	0.7	1.37	0.87	0.95	0.42	0.862
ENSG00000261061	AC092718.4	novel transcript	0.327632	-1.60985	0.000232097	0.000809762	yes	down	2.975	2.27	4.42	2.27	2.94	1.34	0.98	0.86	0.85	0.47	0.9
ENSG00000261150	EPPK1	epiplakin 1 [Source:HGNC Symbol;Acc:HGNC:15577]	12.4938	3.64314	4.19147e-29	8.18542e-28	yes	up	0.035	0.01	0.04	0.02	0.07	0.34	0.39	0.4	0.45	0.36	0.388
ENSG00000261239	ANKRD26P1	ankyrin repeat domain 26 pseudogene 1 [Source:HGNC Symbol;Acc:HGNC:32955]	8.45925	3.08053	0.00334398	0.00947605	yes	up	0.05	0.02	0.02	0.16	0	0.16	0.29	0.36	0.04	0.23	0.216
ENSG00000261266	AC008870.3	novel transcript	0.0652508	-3.93786	0.00196049	0.00582283	yes	down	0.7225	0.38	0.92	0.49	1.1	0	0	0	0.18	0	0.036
ENSG00000261456	TUBB8	tubulin beta 8 class VIII [Source:HGNC Symbol;Acc:HGNC:20773]	5.90156	2.5611	5.16951e-11	3.73724e-10	yes	up	0.2975	0.3	0.35	0.38	0.16	1.6	1	1.88	1.2	1.01	1.338
ENSG00000261556	SMG1P7	SMG1 pseudogene 7 [Source:HGNC Symbol;Acc:HGNC:49864]	0.364606	-1.45559	6.63029e-14	5.90194e-13	yes	down	2.965	3.27	2.62	3.41	2.56	1.01	1.19	1.17	0.93	1.52	1.164
ENSG00000262001	DLGAP1-AS2	DLGAP1 antisense RNA 2 [Source:HGNC Symbol;Acc:HGNC:28146]	0.331193	-1.59425	4.61948e-27	8.34759e-26	yes	down	8.6675	8.64	8.24	8.84	8.95	2.7	3.23	3.08	3.3	1.96	2.854
ENSG00000262179	MYMX	myomixer, myoblast fusion factor [Source:HGNC Symbol;Acc:HGNC:52391]	0.372807	-1.4235	0.0123477	0.030759	yes	down	1.2325	1.15	0.74	1.14	1.9	0.5	0.66	0.32	0.48	0.26	0.444
ENSG00000262223	AC110285.1	uncharacterized LOC100130370 [Source:NCBI gene;Acc:100130370]	5.51263	2.46274	0.00521662	0.0141248	yes	up	0.26	0.05	0	0.7	0.29	0.45	0.6	0.23	0.15	0.6	0.406
ENSG00000262903	AC027796.4	novel transcript, antisense to CTNS	2.14544	1.10128	0.0104172	0.0264094	yes	up	0.84	0.51	0.98	0.88	0.99	2.05	1.22	1.71	2.41	1.3	1.738
ENSG00000263327	TAPT1-AS1	TAPT1 antisense RNA 1 (head to head) [Source:HGNC Symbol;Acc:HGNC:26832]	0.436472	-1.19604	0.00131369	0.00403089	yes	down	0.84	0.96	0.7	0.94	0.76	0.23	0.32	0.59	0.24	0.33	0.342
ENSG00000263394	AC007952.7	novel transcript	0.335875	-1.574	1.85515e-08	1.06098e-07	yes	down	5.7425	5.37	6.95	5.62	5.03	1.8	2.24	1.45	2.03	1.79	1.862
ENSG00000263513	FAM72C	family with sequence similarity 72 member C [Source:HGNC Symbol;Acc:HGNC:30602]	0.172626	-2.53428	0.00119638	0.00369354	yes	down	1.6625	1.61	1.41	1.84	1.79	0.76	0.24	0	0.09	0.36	0.29
ENSG00000263586	HID1-AS1	HID1 antisense RNA 1 [Source:HGNC Symbol;Acc:HGNC:51181]	0.0827357	-3.59535	0.0101127	0.0257149	yes	down	0.3975	0.38	0.87	0.23	0.11	0	0	0	0	0.13	0.026
ENSG00000263809	AC135178.2	novel transcript	10.1013	3.33646	0.000271245	0.000937029	yes	up	0.0225	0	0	0.01	0.08	0.15	0.06	0.24	0.38	0.54	0.274
ENSG00000263823	AC009831.1	novel transcript, antisense to KIAA1012	0.215743	-2.21261	0.000392486	0.00131675	yes	down	0.6125	0.67	0.65	0.66	0.47	0.23	0	0.2	0.06	0.13	0.124
ENSG00000263843	AC022211.2	novel transcript, antisense to SLC25A19	0.19085	-2.38949	0.000163262	0.000583529	yes	down	0.3825	0.25	0.48	0.38	0.42	0.06	0.03	0.06	0.2	0.04	0.078
ENSG00000263986	AC087393.2	novel transcript, antisense to USP22	18.9548	4.24449	0.017609	0.0422167	yes	up	0.03	0	0	0.12	0	0.21	1.6	2.69	0	0	0.9
ENSG00000264058	AC073508.2	novel transcript	2.73488	1.45148	5.21233e-05	0.000201598	yes	up	0.295	0.29	0.19	0.27	0.43	0.69	0.94	0.56	0.33	1.06	0.716
ENSG00000264200	MIR4693	microRNA 4693 [Source:HGNC Symbol;Acc:HGNC:41818]	16.4853	4.04311	8.57941e-09	5.10064e-08	yes	up	0.3125	0.23	0.44	0.2	0.38	7.31	3.98	5.93	5.19	2.42	4.966
ENSG00000265692	LINC01970	long intergenic non-protein coding RNA 1970 [Source:HGNC Symbol;Acc:HGNC:52796]	0.340323	-1.55502	0.00455936	0.0124901	yes	down	0.6075	0.67	0.39	0.52	0.85	0.18	0.04	0.11	0.35	0.35	0.206
ENSG00000265972	TXNIP	thioredoxin interacting protein [Source:HGNC Symbol;Acc:HGNC:16952]	0.493384	-1.01922	2.114e-06	9.76819e-06	yes	down	212.248	212.5	207.97	222.64	205.88	113.57	137.5	73.18	113.92	68.2	101.274
ENSG00000266066	POLRMTP1	RNA polymerase mitochondrial pseudogene 1 [Source:HGNC Symbol;Acc:HGNC:28865]	4.66787	2.22277	0.00999151	0.0254496	yes	up	0.03	0	0.02	0.08	0.02	0.06	0.14	0.2	0.15	0.06	0.122
ENSG00000266094	RASSF5	Ras association domain family member 5 [Source:HGNC Symbol;Acc:HGNC:17609]	2.08928	1.06301	0.0169516	0.0407893	yes	up	0.15	0.1	0.08	0.28	0.14	0.38	0.37	0.37	0.28	0.35	0.35
ENSG00000266680	AL135905.1	novel transcript, antisense to PTP4A1	0.47112	-1.08583	0.0114101	0.0286743	yes	down	0.9725	1.16	0.95	0.82	0.96	0.29	0.8	0.52	0.29	0.31	0.442
ENSG00000266947	AC022916.1	novel transcript, antisense SLFN5	0.372089	-1.42628	0.0195179	0.0461364	yes	down	0.3575	0.29	0.39	0.34	0.41	0.23	0.08	0.02	0.03	0.29	0.13
ENSG00000267026	AL136084.2	novel transcript, antisense to GALNT12	0.0616691	-4.01931	0.0190151	0.04512	yes	down	0.385	0.2	0.77	0.06	0.51	0	0	0	0	0	0
ENSG00000267034	AC010980.2	novel transcript	14.2449	3.83237	0.0121373	0.0302814	yes	up	0	0	0	0	0	0.14	0.16	0	0.23	0.19	0.144
ENSG00000267121	AC008105.3	novel transcript, antisense to FMNL1	0.187904	-2.41193	0.00130997	0.00402003	yes	down	0.5275	0.33	0.9	0.4	0.48	0.17	0.07	0	0.1	0.09	0.086
ENSG00000267206	LCN6	lipocalin 6 [Source:HGNC Symbol;Acc:HGNC:17337]	13.2589	3.72889	8.01997e-12	6.16867e-11	yes	up	0.49	0	1.46	0.36	0.14	4.51	5.03	5.64	5.12	4.48	4.956
ENSG00000267221	C17orf113	chromosome 17 open reading frame 113 [Source:HGNC Symbol;Acc:HGNC:53437]	0.473552	-1.07841	0.000769466	0.00245473	yes	down	0.54	0.61	0.68	0.39	0.48	0.31	0.22	0.24	0.19	0.26	0.244
ENSG00000267500	ZNF887P	zinc finger protein 887, pseudogene [Source:HGNC Symbol;Acc:HGNC:38700]	0.116901	-3.09664	1.10911e-05	4.72254e-05	yes	down	0.755	0.71	1.24	0.53	0.54	0.1	0.11	0.07	0.19	0	0.094
ENSG00000267551	AC005264.1	novel transcript, antisense to GNA15	5.21145	2.38169	1.21259e-08	7.07521e-08	yes	up	0.1625	0.2	0.13	0.24	0.08	0.69	0.76	0.83	0.95	0.89	0.824
ENSG00000267583	AC007998.3	novel transcript	0.480502	-1.05739	9.22153e-19	1.11378e-17	yes	down	127.093	116.06	113.81	136.15	142.35	68.2	56.69	67.95	54.57	51.9	59.862
ENSG00000267618	AC004223.3	RAD51L3-RFFL readthrough	24.6247	4.62203	0.00101144	0.00316106	yes	up	0	0	0	0	0	1.02	0.75	0.38	0	0.79	0.588
ENSG00000267690	LDLRAD4-AS1	LDLRAD4 antisense RNA 1 [Source:HGNC Symbol;Acc:HGNC:48592]	0.0538609	-4.21462	0.000178782	0.000635118	yes	down	0.255	0.32	0.39	0.16	0.15	0.03	0	0	0	0.04	0.014
ENSG00000268089	GABRQ	gamma-aminobutyric acid type A receptor theta subunit [Source:HGNC Symbol;Acc:HGNC:14454]	17.4659	4.12647	0.00214322	0.00631126	yes	up	0.0025	0	0.01	0	0	0.04	0.07	0	0.07	0.09	0.054
ENSG00000268355	AC243960.3	novel transcript	3.88406	1.95757	0.0203552	0.0478363	yes	up	0.2925	0.22	0	0.4	0.55	0.84	0.95	1.81	1.02	0.91	1.106
ENSG00000268996	MAN1B1-DT	MAN1B1 divergent transcript [Source:HGNC Symbol;Acc:HGNC:48715]	0.311882	-1.68093	1.26919e-05	5.35988e-05	yes	down	1.285	1.16	1.55	0.93	1.5	0.17	0.3	0.44	0.32	0.75	0.396
ENSG00000269097	TPRG1LP1	tumor protein p63 regulated 1 like pseudogene 1 [Source:HGNC Symbol;Acc:HGNC:52353]	20.8605	4.3827	0.00146819	0.00446523	yes	up	0	0	0	0	0	0.11	0.25	0.96	0.54	0.59	0.49
ENSG00000269720	CCDC194	coiled-coil domain containing 194 [Source:HGNC Symbol;Acc:HGNC:53438]	3.24403	1.69779	0.00932052	0.0239148	yes	up	0.33	0.28	0.5	0.11	0.43	0.69	0.72	0.7	1.16	1.78	1.01
ENSG00000269940	AL049840.3	novel transcript, sense intronic to KLC1	0.0458996	-4.44537	0.00353473	0.00995493	yes	down	0.765	0.91	1.1	0	1.05	0	0	0	0	0	0
ENSG00000270001	AL121894.2	novel transcript	7.19601	2.8472	0.0100229	0.0255233	yes	up	0.1975	0	0	0	0.79	2.22	1.39	1.59	1.51	0.68	1.478
ENSG00000270021	AC026691.1	novel transcript, antisense to H2AFY	0.303415	-1.72064	0.0191577	0.0454212	yes	down	0.2575	0.27	0.19	0.14	0.43	0.13	0.07	0.03	0.11	0.04	0.076
ENSG00000270228	AC079880.1	HEAT repeat containing 2 (HEATR2) pseudogene	0.374058	-1.41867	0.0199412	0.0469893	yes	down	0.3225	0.24	0.33	0.33	0.39	0.04	0.13	0.05	0.18	0.2	0.12
ENSG00000270316	BORCS7-ASMT	BORCS7-ASMT readthrough (NMD candidate) [Source:HGNC Symbol;Acc:HGNC:49183]	2.24214	1.16488	2.03778e-09	1.2802e-08	yes	up	0.4875	0.52	0.42	0.58	0.43	1.04	0.88	1.57	1.93	0.8	1.244
ENSG00000270689	BUD13P1	BUD13 homolog pseudogene 1 [Source:HGNC Symbol;Acc:HGNC:51560]	22.4058	4.4858	0.00020555	0.00072217	yes	up	0.015	0	0.06	0	0	0.18	0.44	0.34	0.59	0.17	0.344
ENSG00000270696	AC005034.3	novel transcript, antisense to C2orf3	0.43105	-1.21407	4.86755e-09	2.96075e-08	yes	down	4.1725	5.1	3.21	4.52	3.86	1.56	1.64	2.28	1.38	1.92	1.756
ENSG00000270882	HIST2H4A	histone cluster 2 H4 family member a [Source:HGNC Symbol;Acc:HGNC:4794]	2.48206	1.31154	8.59187e-05	0.000321386	yes	up	3.4625	4.37	1.23	4.91	3.34	8.22	8.06	8.6	8.12	8.46	8.292
ENSG00000271121	NUDT4P2	nudix hydrolase 4 pseudogene 2 [Source:HGNC Symbol;Acc:HGNC:18013]	0.374443	-1.41718	1.17669e-10	8.22708e-10	yes	down	27.26	31.79	26.8	26.65	23.8	11.21	9.29	8.84	5.1	14.27	9.742
ENSG00000271153	RPL23AP88	ribosomal protein L23a pseudogene 88 [Source:HGNC Symbol;Acc:HGNC:51579]	0.0469102	-4.41395	0.0052957	0.014326	yes	down	1.3375	1.83	0	0.75	2.77	0	0	0	0	0	0
ENSG00000271303	SRXN1	sulfiredoxin 1 [Source:HGNC Symbol;Acc:HGNC:16132]	2.5377	1.34352	2.58607e-300	2.01637e-297	yes	up	47.66	48.94	46.91	49.31	45.48	118.69	118.06	114.58	115.04	118.97	117.068
ENSG00000271503	CCL5	C-C motif chemokine ligand 5 [Source:HGNC Symbol;Acc:HGNC:10632]	2.95788	1.56456	0.00435363	0.0119807	yes	up	0.33	0.3	0.58	0.26	0.18	1.41	0.71	0.45	0.7	1.32	0.918
ENSG00000271763	AC091544.5	novel transcript, antisense to FAM174B	2.24287	1.16534	0.000248678	0.000863746	yes	up	1.315	1.44	2.77	0.63	0.42	1.92	2.43	0.97	2.01	2.4	1.946
ENSG00000271780	AL118558.3	novel transcript	0.301886	-1.72792	0.00257796	0.00747539	yes	down	0.8275	0.85	0.83	0.85	0.78	0.34	0.22	0.22	0.32	0.09	0.238
ENSG00000271880	AGAP11	ArfGAP with GTPase domain, ankyrin repeat and PH domain 11 [Source:HGNC Symbol;Acc:HGNC:29421]	3.4468	1.78526	2.46368e-13	2.1135e-12	yes	up	0.7225	0.6	0.82	0.74	0.73	2.1	2.07	1.92	2.14	3.85	2.416
ENSG00000271897	AL357518.1	novel transcript	0.116584	-3.10056	0.00763659	0.0199957	yes	down	2.0375	0.89	1.26	3.11	2.89	0	0	0.72	0	0.47	0.238
ENSG00000271943	AC098614.3	tropomyosin 4 (TPM4) pseudogene	2.31902	1.21352	1.42021e-06	6.67521e-06	yes	up	2.875	3.25	3	3.65	1.6	6.61	7.67	7.01	6.62	5.48	6.678
ENSG00000272056	AC013472.3	novel transcript, antisense to AGBL5	14.3463	3.84261	0.0131197	0.0324745	yes	up	0	0	0	0	0	0.43	0.47	0	0.35	0.96	0.442
ENSG00000272078	AL139423.1	novel transcript, antisense to CASZ1	2.68575	1.42532	0.00763164	0.0199852	yes	up	0.0375	0.05	0.03	0.03	0.04	0.15	0.13	0.08	0.11	0.05	0.104
ENSG00000272143	FGF14-AS2	FGF14 antisense RNA 2 [Source:HGNC Symbol;Acc:HGNC:44368]	0.454431	-1.13787	7.74282e-05	0.000291752	yes	down	3.3775	3.27	2.43	3.8	4.01	1.63	1.87	1.61	0.89	1.42	1.484
ENSG00000272159	AC087623.3	novel transcript, antisense to LETM2	7.87542	2.97736	0.0211043	0.0493104	yes	up	0.0925	0	0	0.37	0	0	1.19	1.46	0.32	1.39	0.872
ENSG00000272221	AL645933.2	novel transcript	2.2517	1.17101	1.58919e-05	6.61963e-05	yes	up	1.2275	1.39	1.46	1.33	0.73	3.32	2.6	2.65	2.76	1.95	2.656
ENSG00000272335	AC093297.2	novel transcript	0.486942	-1.03818	1.4407e-06	6.75795e-06	yes	down	1.72	1.71	1.91	1.68	1.58	0.69	0.75	0.73	1.04	0.88	0.818
ENSG00000272398	CD24	CD24 molecule [Source:HGNC Symbol;Acc:HGNC:1645]	2.084	1.05936	0.00172783	0.00518448	yes	up	0.4225	0.3	0.49	0.56	0.34	1.07	1.17	3.2	1.18	0.79	1.482
ENSG00000272414	FAM47E-STBD1	FAM47E-STBD1 readthrough [Source:HGNC Symbol;Acc:HGNC:44667]	2.61207	1.3852	2.38177e-06	1.0924e-05	yes	up	0.6375	0.84	0.24	0.91	0.56	1.13	1.28	1.87	1.95	1.53	1.552
ENSG00000272473	AC006273.1	novel transcript	0.188857	-2.40463	3.57813e-12	2.82123e-11	yes	down	5.655	4.65	6.03	6.45	5.49	1.87	1	0.77	0.7	0.83	1.034
ENSG00000272525	AC099522.2	novel transcript	0.216964	-2.20447	0.0115375	0.0289428	yes	down	0.7525	1.03	0.71	0.66	0.61	0.12	0.13	0.25	0	0.31	0.162
ENSG00000272617	AC026464.6	novel protein, COG8-PDF readthrough	9.26384	3.21161	0.00773092	0.0202025	yes	up	0.2375	0	0	0.95	0	1.35	3.94	2.02	1.14	1.96	2.082
ENSG00000272636	DOC2B	double C2 domain beta [Source:HGNC Symbol;Acc:HGNC:2986]	3.0931	1.62905	8.17945e-16	8.22713e-15	yes	up	1.0225	1.16	1.34	0.57	1.02	2.44	2.41	2.02	2.78	4.6	2.85
ENSG00000272668	AL590560.2	novel transcript, antisense to VSIG8	2.56239	1.35749	0.000209019	0.000733842	yes	up	0.0925	0.06	0.11	0.14	0.06	0.22	0.25	0.26	0.19	0.21	0.226
ENSG00000272711	AC019069.1	novel transcript	0.444043	-1.17123	0.000282615	0.000972795	yes	down	2.03	2.27	2.6	1.52	1.73	0.87	0.62	0.94	1.29	0.6	0.864
ENSG00000272720	AL022322.1	novel transcript, antisense to BAIAP2L2	3.17554	1.667	2.20166e-10	1.50338e-09	yes	up	0.93	0.91	1.16	0.91	0.74	2.3	3.1	2.49	2.91	3.39	2.838
ENSG00000272808	AC015712.6	novel transcript	0.313504	-1.67344	0.00979565	0.0250082	yes	down	0.1525	0.17	0.2	0.14	0.1	0.13	0.03	0.03	0.03	0.02	0.048
ENSG00000272884	AC113189.4	novel transcript	7.14487	2.83691	9.29756e-08	4.98427e-07	yes	up	0.055	0.08	0.14	0	0	0.35	0.36	0.35	0.33	0.4	0.358
ENSG00000272894	AC004982.2	novel transcript	0.30916	-1.69358	0.0204754	0.0480651	yes	down	0.3775	0.16	0.67	0.29	0.39	0.04	0.18	0.18	0.05	0.11	0.112
ENSG00000272902	TBC1D8-AS1	TBC1 domain family member 8 antisense RNA 1 [Source:HGNC Symbol;Acc:HGNC:52782]	0.476249	-1.07021	0.0203611	0.0478449	yes	down	0.3825	0.25	0.33	0.48	0.47	0.2	0.16	0.16	0.15	0.22	0.178
ENSG00000273045	C2orf15	chromosome 2 open reading frame 15 [Source:HGNC Symbol;Acc:HGNC:28436]	0.176374	-2.50329	0.00826624	0.0214629	yes	down	0.355	0.5	0.18	0.27	0.47	0	0.11	0	0.08	0.12	0.062
ENSG00000273184	AC010655.4	novel transcript, readthrough between HILPDA-METTL2B	2.11148	1.07825	2.03081e-11	1.51713e-10	yes	up	1.3275	1.52	1.49	1.17	1.13	3.05	2.08	3.42	2.61	2.17	2.666
ENSG00000273264	AL360219.1	novel transcript	0.117498	-3.08929	0.0176961	0.0424016	yes	down	2.175	2.78	1.96	0.6	3.36	0.51	0	0.55	0	0	0.212
ENSG00000273311	DGCR11	DiGeorge syndrome critical region gene 11 [Source:HGNC Symbol;Acc:HGNC:17226]	0.386459	-1.37161	0.0205357	0.0481697	yes	down	0.3075	0.25	0.45	0.26	0.27	0.14	0.15	0.03	0.13	0.11	0.112
ENSG00000273372	SFTPD-AS1	SFTPD antisense RNA 1 [Source:HGNC Symbol;Acc:HGNC:51589]	3.99564	1.99843	2.68685e-05	0.000108463	yes	up	0.06	0.06	0.08	0.05	0.05	0.24	0.28	0.17	0.18	0.31	0.236
ENSG00000273777	CEACAM20	carcinoembryonic antigen related cell adhesion molecule 20 [Source:HGNC Symbol;Acc:HGNC:24879]	5.17165	2.37062	4.90714e-07	2.43702e-06	yes	up	0.21	0.41	0.22	0.12	0.09	0.74	1.25	1.06	0.69	1.25	0.998
ENSG00000273825	FP700111.2	otopetrin 1 (OTOP1) pseudogene	2.34357	1.22871	1.0598e-32	2.35348e-31	yes	up	27.045	29.61	22.18	30.64	25.75	63.52	66.03	62.21	55.89	59.65	61.46
ENSG00000274021	AC024909.1	novel transcript, antisense to DUSP6	0.406662	-1.2981	0.000310209	0.00105981	yes	down	13.5775	21.81	12.3	7.9	12.3	5.39	3.78	6.55	3.3	7.62	5.328
ENSG00000274026	FAM27E3	family with sequence similarity 27 member E3 [Source:HGNC Symbol;Acc:HGNC:28655]	2.27695	1.1871	6.12196e-05	0.000234539	yes	up	0.8675	1	0.65	0.79	1.03	1.69	2.5	2.11	2.04	1.26	1.92
ENSG00000274253	AC138649.1	novel transcript, sense overlapping NIPA1	0.387735	-1.36686	0.00369571	0.0103502	yes	down	1.365	0.53	1.7	2.11	1.12	0.57	1.02	0.26	0.44	0.9	0.638
ENSG00000274276	CBSL	cystathionine-beta-synthase like [Source:HGNC Symbol;Acc:HGNC:51829]	0.208445	-2.26226	0.0135067	0.033325	yes	down	1.7925	2.21	1.74	1.2	2.02	0.11	0	0.22	1.01	0.46	0.36
ENSG00000274286	ADRA2B	adrenoceptor alpha 2B [Source:HGNC Symbol;Acc:HGNC:282]	11.0514	3.46616	0.000442678	0.00147363	yes	up	0.015	0.02	0.02	0.02	0	0.21	0.1	0.12	0.21	0.1	0.148
ENSG00000274317	LINC02334	long intergenic non-protein coding RNA 2334 [Source:HGNC Symbol;Acc:HGNC:53254]	16.8865	4.0778	0.00812598	0.0211352	yes	up	0	0	0	0	0	0.02	0.03	0	0.07	0.09	0.042
ENSG00000274355	FAM74A3	family with sequence similarity 74 member A3 [Source:HGNC Symbol;Acc:HGNC:32031]	0.296635	-1.75324	2.14103e-08	1.21491e-07	yes	down	4.65	5.02	4.77	3.99	4.82	0.89	1.38	0.55	0.44	0.87	0.826
ENSG00000274414	AL121772.1	novel transcript	4.04435	2.01591	0.0172403	0.0414128	yes	up	0.05	0.03	0.03	0.06	0.08	0.16	0.35	0.03	0.35	0.17	0.212
ENSG00000274487	AC244154.1	aminopeptidase puromycin sensitive (NPEPPS) pseudogene	8.77123	3.13278	0.0159665	0.0386708	yes	up	0.115	0.46	0	0	0	1.67	0.58	1.34	0.54	0.52	0.93
ENSG00000274516	FAM74A6	family with sequence similarity 74 member A6 [Source:HGNC Symbol;Acc:HGNC:34036]	0.28303	-1.82097	0.00192079	0.00571343	yes	down	0.7975	1.51	0.75	0.66	0.27	0.21	0.33	0.25	0.16	0	0.19
ENSG00000274583	FAM74A4	family with sequence similarity 74 member A4 [Source:HGNC Symbol;Acc:HGNC:32032]	0.132231	-2.91887	1.42414e-08	8.25993e-08	yes	down	1.345	0.65	1.45	2.35	0.93	0.08	0.16	0.11	0.43	0.28	0.212
ENSG00000274736	CCL23	C-C motif chemokine ligand 23 [Source:HGNC Symbol;Acc:HGNC:10622]	0.233354	-2.09941	1.23143e-05	5.21508e-05	yes	down	3.3875	3.53	2.77	3.79	3.46	0.61	1.19	0.33	0.79	0.91	0.766
ENSG00000274750	HIST1H3E	histone cluster 1 H3 family member e [Source:HGNC Symbol;Acc:HGNC:4769]	0.325622	-1.61873	0.0179692	0.0429726	yes	down	0.435	0.81	0.11	0.21	0.61	0.09	0.02	0.02	0.37	0.44	0.188
ENSG00000274922	AL139384.1	novel transcript	0.20426	-2.29152	0.00481159	0.0131277	yes	down	0.1525	0.12	0.19	0.18	0.12	0.06	0.04	0.02	0	0.03	0.03
ENSG00000275152	CCL16	C-C motif chemokine ligand 16 [Source:HGNC Symbol;Acc:HGNC:10614]	0.0586225	-4.0924	0.00109924	0.00341618	yes	down	0.34	0.34	0.31	0.35	0.36	0	0	0	0.05	0	0.01
ENSG00000275400	AC006001.4	translocase of outer mitochondrial membrane 20 homolog (yeast) (TOMM20) pseudogene	0.124497	-3.00582	0.0112162	0.0282275	yes	down	2.545	2.4	1.5	3.53	2.75	0	0	0	0	2.01	0.402
ENSG00000275450	AL845472.1	novel transcript	2.12966	1.09062	0.00836139	0.0216912	yes	up	0.18	0.23	0.15	0.23	0.11	0.34	0.38	0.46	0.31	0.33	0.364
ENSG00000275591	XKR5	XK related 5 [Source:HGNC Symbol;Acc:HGNC:20782]	0.104489	-3.25858	2.08221e-08	1.18217e-07	yes	down	0.29	0.31	0.28	0.38	0.19	0.05	0.04	0.03	0.01	0.02	0.03
ENSG00000275645	AC068338.3	novel transcript, antisense to NEIL1	21.0722	4.39727	0.00110667	0.00343674	yes	up	0	0	0	0	0	0.37	1.11	1.76	1.78	3.07	1.618
ENSG00000276043	UHRF1	ubiquitin like with PHD and ring finger domains 1 [Source:HGNC Symbol;Acc:HGNC:12556]	0.404646	-1.30527	4.94222e-27	8.90023e-26	yes	down	7.94	7.08	8.89	7.65	8.14	3.45	3.24	3.25	3.22	2.17	3.066
ENSG00000276075	AC027682.6	novel transcript, antisense to FAM65A	3.04201	1.60502	0.0174392	0.0418526	yes	up	0.6875	2.03	0.26	0.26	0.2	1.89	1.84	0.56	1.63	1.33	1.45
ENSG00000276107	AC037198.1	novel transcript, sense intronic to THBS1	0.252754	-1.98419	5.43154e-25	8.90536e-24	yes	down	32.4775	38.81	34.84	31.63	24.63	5.08	8.77	8.12	6.26	11.78	8.002
ENSG00000276386	CNTNAP3P2	contactin associated protein-like 3 pseudogene 2 [Source:HGNC Symbol;Acc:HGNC:49589]	0.461178	-1.1166	2.5547e-36	6.54277e-35	yes	down	17.1575	19.25	17.71	17.37	14.3	8.46	9.03	7.96	7.37	9.26	8.416
ENSG00000276409	CCL14	C-C motif chemokine ligand 14 [Source:HGNC Symbol;Acc:HGNC:10612]	0.127958	-2.96625	5.943e-103	5.98623e-101	yes	down	60.63	57.71	62	59.19	63.62	8.38	4.37	6.59	7.17	9.63	7.228
ENSG00000276600	RAB7B	RAB7B, member RAS oncogene family [Source:HGNC Symbol;Acc:HGNC:30513]	9.62762	3.26718	3.75761e-06	1.68956e-05	yes	up	0.04	0.08	0.03	0.03	0.02	0.45	0.29	0.42	0.42	0.3	0.376
ENSG00000276644	DACH1	dachshund family transcription factor 1 [Source:HGNC Symbol;Acc:HGNC:2663]	0.426796	-1.22838	1.57659e-26	2.78209e-25	yes	down	5.39	5.93	5.88	4.92	4.83	2.12	2.16	2.1	2.07	2.9	2.27
ENSG00000276740	AL445649.1	novel transcript, sense intronic to FAM155A	14.993	3.90622	0.00238308	0.00695917	yes	up	0.035	0	0	0	0.14	0.52	0.87	1.12	0.16	0.69	0.672
ENSG00000276744	AC105137.2	novel transcript, sense intronic to SIN3A	0.114312	-3.12895	0.0177224	0.0424546	yes	down	0.325	0.68	0.28	0.26	0.08	0.08	0	0.08	0	0	0.032
ENSG00000276900	AC023157.3	novel transcript, antisense to AMN1	2.11612	1.08142	4.4221e-05	0.000172748	yes	up	0.7175	0.94	0.78	0.61	0.54	1.41	1.25	1.68	1.61	1.32	1.454
ENSG00000277196	AC007325.2	proline dehydrogenase 1, mitochondrial [Source:NCBI gene;Acc:102724788]	9.90377	3.30798	2.08039e-11	1.55196e-10	yes	up	0.1375	0	0.23	0.29	0.03	1.03	1.31	1.7	1.36	0.78	1.236
ENSG00000277299	AC084876.1	novel transcript, antisense to GIT2	0.259285	-1.94739	0.0104961	0.0265806	yes	down	2.11	3.4	1.73	1.85	1.46	0	0.52	0	1.63	0.59	0.548
ENSG00000277494	GPIHBP1	glycosylphosphatidylinositol anchored high density lipoprotein binding protein 1 [Source:HGNC Symbol;Acc:HGNC:24945]	0.110737	-3.17478	1.32562e-13	1.15893e-12	yes	down	1.3275	1.55	0.85	1.56	1.35	0.06	0.21	0.12	0.1	0.25	0.148
ENSG00000277639	AC007906.2	novel protein	2.36965	1.24467	2.07076e-05	8.48953e-05	yes	up	0.8325	1.1	0.71	0.57	0.95	1.54	1.56	2.5	1.9	1.45	1.79
ENSG00000277669	AC009086.2	novel transcript	5.46524	2.45028	1.07929e-05	4.60505e-05	yes	up	0.6775	0.41	0	1.65	0.65	4.75	3.02	4.51	2.52	3.78	3.716
ENSG00000277702	AC239859.6	lymphocyte-specific protein 1 (LSP1) pseudogene	2.12727	1.089	3.35459e-11	2.46065e-10	yes	up	7.4	6.83	11.48	6.15	5.14	11.63	11.34	12.11	15.89	13.14	12.822
ENSG00000277734	TRAC	T cell receptor alpha constant [Source:HGNC Symbol;Acc:HGNC:12029]	7.13132	2.83417	2.92755e-26	5.12309e-25	yes	up	1.0475	0.84	1.31	0.56	1.48	6.07	7.92	6.68	6.68	5.1	6.49
ENSG00000277782	AC068870.2	novel transcript	3.34279	1.74105	0.000328122	0.00111683	yes	up	3.4025	2.33	2.74	1.02	7.52	11.71	10.93	7.47	9.7	17.61	11.484
ENSG00000277999	AC009093.6	novel transcript	2.22442	1.15343	0.00349171	0.00984431	yes	up	2.0675	1.94	2.49	1.59	2.25	3.74	6.88	3.55	4.95	3.19	4.462
ENSG00000278041	AL133325.3	novel transcript	3.72047	1.89548	4.71188e-06	2.09227e-05	yes	up	0.2425	0.2	0.47	0.24	0.06	0.98	0.82	0.76	1.18	0.5	0.848
ENSG00000278621	AC037198.2	novel transcript, antisense to THBS1	0.306387	-1.70657	1.4515e-32	3.21653e-31	yes	down	67.84	69.83	73.74	76.66	51.13	17.82	19.39	20.71	22.95	19.63	20.1
ENSG00000278869	BX539320.1	novel transcript	0.217566	-2.20048	0.000348193	0.0011781	yes	down	1.3275	1.03	1.34	1.23	1.71	0.54	0.4	0.19	0	0.24	0.274
ENSG00000279086	AC073130.3	TEC	0.391129	-1.35428	1.75246e-05	7.25663e-05	yes	down	1.0125	0.97	1.1	1.03	0.95	0.28	0.3	0.47	0.36	0.53	0.388
ENSG00000279168	AC105052.4	novel transcript, sense overlapping POLR2J2, UPK3BL and RASA4	2.44792	1.29156	0.00383963	0.010719	yes	up	0.5025	0.53	0.37	0.54	0.57	1.07	1.72	1.27	0.61	1.4	1.214
ENSG00000279191	AC068491.4	TEC	0.422594	-1.24266	0.000714446	0.00229556	yes	down	0.51	0.42	0.48	0.7	0.44	0.26	0.12	0.25	0.19	0.21	0.206
ENSG00000279192	PWAR5	Prader Willi/Angelman region RNA 5 [Source:HGNC Symbol;Acc:HGNC:30090]	10.1562	3.34429	8.24692e-07	3.98655e-06	yes	up	0.29	0.48	0.41	0.27	0	2.43	3.15	3.14	3.34	2.01	2.814
ENSG00000279253	AL121753.2	novel transcript	2.09953	1.07006	1.85638e-05	7.66433e-05	yes	up	1.5175	1.67	1.54	1.04	1.82	3.33	4.09	3.01	2.43	2.57	3.086
ENSG00000279277	AC012020.1	novel transcript	4.93954	2.30438	0.000402076	0.00134614	yes	up	0.0525	0.04	0.11	0.04	0.02	0.27	0.32	0.21	0.28	0.31	0.278
ENSG00000279348	AC012513.3	TEC	0.331749	-1.59184	1.66535e-05	6.92454e-05	yes	down	0.895	0.89	1.02	0.74	0.93	0.24	0.32	0.16	0.28	0.46	0.292
ENSG00000279495	AL928654.4	novel transcript	0.484262	-1.04614	0.000100586	0.000372478	yes	down	1.6075	1.57	1.24	1.59	2.03	0.71	0.67	1.13	0.5	0.76	0.754
ENSG00000279500	AC108704.2	novel transcript	0.448463	-1.15694	0.00690842	0.0182571	yes	down	0.8825	0.9	1.09	1.01	0.53	0.17	0.46	0.5	0.4	0.38	0.382
ENSG00000279518	AC083843.4	TEC	3.49048	1.80342	0.00265663	0.00768233	yes	up	0.1175	0.11	0.18	0.06	0.12	0.23	0.22	0.67	0.47	0.37	0.392
ENSG00000279608	AL353795.3	TEC	2.635	1.3978	0.017597	0.0421928	yes	up	0.04	0.05	0.01	0.04	0.06	0.12	0.08	0.08	0.11	0.13	0.104
ENSG00000279699	AC004264.2	TEC	3.56997	1.83591	3.70996e-05	0.000146423	yes	up	0.2325	0.23	0.18	0.17	0.35	0.71	0.82	1	0.62	0.97	0.824
ENSG00000279780	AC138907.9	novel transcript	5.23602	2.38847	0.0124779	0.0310576	yes	up	0.0875	0.1	0.09	0	0.16	0.31	0.5	0.33	0.73	0.4	0.454
ENSG00000279805	Z95114.3	TEC	0.434454	-1.20272	0.0127237	0.0315983	yes	down	0.4925	0.46	0.57	0.56	0.38	0.33	0.15	0.18	0.16	0.21	0.206
ENSG00000279825	AC003957.1	novel transcript	0.398651	-1.3268	6.3222e-14	5.63484e-13	yes	down	4.2125	4.49	4.39	4.74	3.23	1.37	2.25	1.32	1.6	1.62	1.632
ENSG00000280032	AP002800.1	TEC	4.46424	2.15841	8.46428e-05	0.000317008	yes	up	0.1075	0.11	0.14	0.03	0.15	0.45	0.55	0.45	0.5	0.32	0.454
ENSG00000280054	AC004241.5	TEC	4.41588	2.1427	8.2623e-05	0.000310105	yes	up	0.1025	0.09	0.07	0.2	0.05	0.41	0.44	0.3	0.45	0.61	0.442
ENSG00000280099	AL603750.1	TEC	0.352499	-1.50431	0.00539982	0.0145797	yes	down	0.4975	0.57	0.51	0.47	0.44	0.23	0.17	0.08	0.27	0.1	0.17
ENSG00000280153	AC133065.3	TEC	0.38892	-1.36245	0.00947053	0.0242635	yes	down	0.43	0.54	0.59	0.26	0.33	0.16	0.21	0.05	0.32	0.1	0.168
ENSG00000280206	AC026401.3	novel transcript	0.443273	-1.17373	6.9685e-08	3.7722e-07	yes	down	7.2625	7.89	8.22	7.44	5.5	2.66	3.64	3.34	2.45	3.35	3.088
ENSG00000280332	AC020917.4	TEC	0.468575	-1.09365	0.000859437	0.00271665	yes	down	1.0875	1.59	0.82	0.94	1	0.51	0.55	0.37	0.49	0.53	0.49
ENSG00000280400	AC127459.3	novel transcript	0.450591	-1.15011	0.00770755	0.0201489	yes	down	6.74	3.74	6.34	6.05	10.83	2.08	3.45	2.65	2.08	4.64	2.98
ENSG00000280416	AC009084.3	novel transcript	2.33724	1.22481	0.00293913	0.00841603	yes	up	4.3625	6.05	5.31	5.33	0.76	7.05	8.14	11.4	9.92	11.18	9.538
ENSG00000280425	AL357673.2	novel transcript, antisense to CDCP2	11.6253	3.53919	1.63517e-08	9.43372e-08	yes	up	0.0275	0.01	0.02	0.03	0.05	0.24	0.35	0.28	0.46	0.18	0.302
ENSG00000280587	LINC01348	long intergenic non-protein coding RNA 1348 [Source:HGNC Symbol;Acc:HGNC:50567]	0.0546652	-4.19323	0.0112502	0.0282963	yes	down	0.07	0.18	0.04	0.06	0	0	0	0	0	0	0
ENSG00000281005	LINC00921	long intergenic non-protein coding RNA 921 [Source:HGNC Symbol;Acc:HGNC:26830]	0.430749	-1.21508	0.00483171	0.0131724	yes	down	0.495	0.59	0.52	0.4	0.47	0.32	2.67	0.19	0.12	0.26	0.712
ENSG00000281332	LINC00997	long intergenic non-protein coding RNA 997 [Source:HGNC Symbol;Acc:HGNC:48952]	0.158185	-2.66031	3.16574e-05	0.000126365	yes	down	0.4075	0.38	0.42	0.33	0.5	0	0	0.08	0.14	0.12	0.068
ENSG00000281376	ABALON	apoptotic BCL2L1-antisense long non-coding RNA [Source:HGNC Symbol;Acc:HGNC:49667]	3.63887	1.86349	1.26769e-19	1.5929e-18	yes	up	1.6675	1.44	1.84	2.23	1.16	6.24	5.53	6.64	6.55	4.26	5.844
ENSG00000281404	LINC01176	long intergenic non-protein coding RNA 1176 [Source:HGNC Symbol;Acc:HGNC:49548]	2.89096	1.53155	0.0107445	0.0271346	yes	up	0.465	0.78	0.15	0.28	0.65	1.35	1.36	1.05	1.18	1.63	1.314
ENSG00000282057	AC092807.3	novel transcript	0.116496	-3.10165	2.08835e-21	2.90575e-20	yes	down	2.1	1.32	2.42	2.54	2.12	0.23	0.17	0.93	0.51	0.28	0.424
ENSG00000282339	AC010507.2	novel pseudogene	17.342	4.11619	0.00238553	0.00696394	yes	up	0.0125	0.05	0	0	0	0.33	0.81	0.62	0.36	0.57	0.538
ENSG00000283265	AL356234.3	novel transcript	28.7595	4.84597	3.4823e-05	0.000137903	yes	up	0.0175	0	0	0.07	0	0.55	0.74	0.53	0.95	0.24	0.602
ENSG00000283307	OR5AK4P	olfactory receptor family 5 subfamily AK member 4 pseudogene [Source:HGNC Symbol;Acc:HGNC:15253]	37.1141	5.21389	3.14089e-06	1.42321e-05	yes	up	0.0225	0	0	0	0.09	0.78	0.95	1.11	1.24	1.48	1.112
ENSG00000283422	LINC02452	long intergenic non-protein coding RNA 2452 [Source:HGNC Symbol;Acc:HGNC:53384]	2.00075	1.00054	0.00980705	0.0250315	yes	up	0.2275	0.28	0.25	0.14	0.24	0.36	0.51	0.3	0.45	0.54	0.432
ENSG00000283632	EXOC3L2	exocyst complex component 3 like 2 [Source:HGNC Symbol;Acc:HGNC:30162]	6.461	2.69176	4.07182e-12	3.1878e-11	yes	up	0.2675	0.1	0.15	0.22	0.6	1.4	0.95	1.37	1.39	0.6	1.142
ENSG00000283709	FAM238C	family with sequence similarity 238 member C [Source:HGNC Symbol;Acc:HGNC:24672]	2.20361	1.13987	0.000603157	0.00196315	yes	up	0.41	0.74	0.31	0.16	0.43	0.92	0.76	1.23	0.89	0.79	0.918
ENSG00000283992	SLURP2	secreted LY6/PLAUR domain containing 2 [Source:HGNC Symbol;Acc:HGNC:25549]	55.2741	5.78853	2.67291e-07	1.36083e-06	yes	up	0.01	0.04	0	0	0	2.14	1.85	1.66	2.21	2.28	2.028
ENSG00000284070	AP000356.2	novel transcript	0.463059	-1.11073	1.08831e-08	6.38546e-08	yes	down	1.475	1.65	1.54	1.4	1.31	0.53	0.61	0.64	0.55	1	0.666
ENSG00000284237	AL356275.1	novel transcript	0.443388	-1.17336	1.42426e-08	8.25993e-08	yes	down	0.875	0.75	1.01	1.05	0.69	0.34	0.52	0.34	0.34	0.32	0.372
ENSG00000284471	CR769775.2	uncharacterized LOC100132874 [Source:NCBI gene;Acc:100132874]	6.9201	2.79079	1.98047e-07	1.02314e-06	yes	up	0.05	0.09	0.07	0.03	0.01	0.34	0.43	0.23	0.34	0.33	0.334
ENSG00000284505	LYNX1-SLURP2	LYNX1-SLURP2 readthrough [Source:HGNC Symbol;Acc:HGNC:52291]	8.38874	3.06845	1.41662e-08	8.22017e-08	yes	up	0.185	0.2	0.2	0.34	0	0.97	1.55	1.96	1.35	1.88	1.542
ENSG00000284671	AC009093.9	RRN3 RNA polymerase I transcription factor homolog (S. cerevisiae) (RRN3) pseudogene	0.134646	-2.89275	0.0129275	0.0320553	yes	down	0.215	0.23	0.08	0.29	0.26	0	0.07	0	0	0.07	0.028
ENSG00000284686	AC119674.2	novel transcript	3.37962	1.75686	0.00767277	0.0200747	yes	up	0.12	0.05	0.05	0.18	0.2	0.37	0.34	0.54	0.23	0.56	0.408
ENSG00000284906	ARHGAP11B	Rho GTPase activating protein 11B [Source:HGNC Symbol;Acc:HGNC:15782]	0.362209	-1.46511	5.39111e-08	2.94789e-07	yes	down	2.0625	1.82	2.38	2.06	1.99	1	0.38	0.87	0.63	0.83	0.742
ENSG00000284946	AC068831.7	novel transcript	0.296848	-1.7522	1.6761e-113	1.94947e-111	yes	down	30.375	30.07	30.71	32.41	28.31	8.53	8.81	10.35	8.6	7.48	8.754
ENSG00000285077	AC091057.6	Rho GTPase-activating protein 11B [Source:UniProtKB/Swiss-Prot;Acc:Q3KRB8]	0.326487	-1.6149	2.84098e-30	5.75633e-29	yes	down	5.315	6.22	3.53	6.52	4.99	2.39	2.87	1.19	1.45	0.9	1.76
ENSG00000285108	AC103718.1	novel transcript	2.84188	1.50685	4.81038e-07	2.39179e-06	yes	up	0.09	0.09	0.13	0.07	0.07	0.21	0.23	0.33	0.22	0.24	0.246
ENSG00000285188	AC008397.2	novel protein	73.9002	6.20751	1.00521e-08	5.91938e-08	yes	up	0.005	0.02	0	0	0	0.16	0.22	0.31	0.32	0.21	0.244
ENSG00000285244	DINOL	damage induced long noncoding RNA [Source:HGNC Symbol;Acc:HGNC:53146]	9.68713	3.27607	6.18947e-18	7.13586e-17	yes	up	0.5725	0.2	0.6	0.73	0.76	5.7	4.69	5.43	7.6	3.88	5.46
ENSG00000285253	AC090517.4	zinc finger protein 280D [Source:NCBI gene;Acc:54816]	0.480678	-1.05686	3.02705e-06	1.37488e-05	yes	down	3.105	3.87	3.21	2.05	3.29	1.51	1.68	1.64	1.58	0.68	1.418
ENSG00000285410	GABPB1-IT1	GABPB1 intronic transcript [Source:HGNC Symbol;Acc:HGNC:25469]	0.451138	-1.14836	6.95039e-11	4.96335e-10	yes	down	1.3225	1.03	1.34	1.46	1.46	0.54	0.69	0.59	0.56	0.51	0.578
ENSG00000285530	AL445928.2	novel transcript, antisense to DBT	3.51199	1.81229	0.0100311	0.0255412	yes	up	0.0475	0.06	0	0.11	0.02	0.11	0.21	0.17	0.11	0.17	0.154
ENSG00000285725	AC004967.2	novel transcript	0.401346	-1.31708	0.00192609	0.00572793	yes	down	0.745	0.64	0.88	0.54	0.92	0.37	0.17	0.17	0.28	0.45	0.288
ENSG00000285815	WRB-SH3BGR	WRB-SH3BGR readthrough [Source:NCBI gene;Acc:106865373]	2.82793	1.49974	0.00328132	0.00930976	yes	up	0.5775	1.02	0	0.83	0.46	1.62	2.08	1.79	1.21	0.91	1.522
ENSG00000285827	AP001267.5	novel protein	0.359529	-1.47582	0.0040816	0.0113165	yes	down	1.2725	1.26	1.24	1.19	1.4	0.45	0.31	0.98	0	0.44	0.436
ENSG00000286000	AC234775.4	novel transcript	3.80671	1.92855	0.0183943	0.043815	yes	up	0.055	0.05	0.05	0.05	0.07	0	0.24	0.26	0.36	0.2	0.212
ENSG00000286159	AL035106.1	novel transcript, antisense to PREX1	2.24307	1.16547	0.0192924	0.0456958	yes	up	0.245	0.17	0.17	0.35	0.29	0.69	0.38	0.37	0.86	0.4	0.54
ENSG00000286214	AUXG01000058.1	COPG2 imprinted transcript 1	2.13829	1.09646	0.00033783	0.00114673	yes	up	0.14	0.09	0.2	0.13	0.14	0.34	0.33	0.22	0.33	0.23	0.29
ENSG00000286215	AL356534.1	vimentin 2, pseudogene	2.33489	1.22335	5.7052e-07	2.81674e-06	yes	up	0.95	0.6	1.13	1.25	0.82	2.06	1.78	1.88	2.23	2.33	2.056
ENSG00000286231	AL445423.2	novel protein	2.50387	1.32416	0.00362134	0.0101649	yes	up	0.515	0.13	0.53	0.97	0.43	0.39	0.7	0.82	0.21	1.01	0.626
ENSG00000286239	AC093884.1	novel protein, WDFY1-AP1S3 readthrough	8.82249	3.14119	1.72024e-05	7.13166e-05	yes	up	0.035	0.06	0.08	0	0	0.28	0.21	0.53	0.32	0.17	0.302
ENSG00000286248	AC069209.2	novel transcript, antisense to P2RX7	0.322683	-1.63181	0.00201474	0.00596712	yes	down	0.3825	0.27	0.29	0.61	0.36	0.17	0.25	0.03	0.07	0.09	0.122

## Sheet: Excel 2.
Gene_id	Gene name	Gene description	FC(shCD146/con)	Log2FC(shCD146/con)	Pvalue	Padjust	Significant	Regulate	con1	con2	con3	con4	con5	sh1	sh2	sh3	sh4	sh5	sh6
ENSG00000079102	RUNX1T1	RUNX1 translocation partner 1 [Source:HGNC Symbol;Acc:HGNC:1535]	0.400965	-1.31845	4.93478e-37	1.28892e-35	yes	down	8.27	8.83	7.51	8.66	8.08	3.34	4.07	2.07	3.33	5.2	3.602
ENSG00000089685	BIRC5	baculoviral IAP repeat containing 5 [Source:HGNC Symbol;Acc:HGNC:593]	0.172204	-2.53781	4.06065e-305	3.41939e-302	yes	down	63.2175	56.69	67.5	65.63	63.05	10.06	11.11	11.02	9.49	9.73	10.282
ENSG00000107984	DKK1	dickkopf WNT signaling pathway inhibitor 1 [Source:HGNC Symbol;Acc:HGNC:2891]	0.249032	-2.0056	2.64954e-61	1.35384e-59	yes	down	54.3175	45.36	55.19	58.67	58.05	12.53	12.12	18.49	14.49	9.3	13.386
ENSG00000110693	SOX6	SRY-box 6 [Source:HGNC Symbol;Acc:HGNC:16421]	4.79939	2.26285	0.000244065	0.000848843	yes	up	0.13	0.18	0.05	0.07	0.22	0.22	0.13	0.42	0.29	0.37	0.286
ENSG00000112576	CCND3	cyclin D3 [Source:HGNC Symbol;Acc:HGNC:1585]	2.05063	1.03607	2.31838e-68	1.37483e-66	yes	up	54.2725	64.81	47.34	53.57	51.37	91.98	84.12	90.76	94.99	86.14	89.598
ENSG00000118971	CCND2	cyclin D2 [Source:HGNC Symbol;Acc:HGNC:1583]	2.52015	1.33351	8.70571e-29	1.67067e-27	yes	up	1.775	1.91	1.68	1.86	1.65	3.57	4.92	3.96	4.7	3.88	4.206
ENSG00000125878	TCF15	transcription factor 15 [Source:HGNC Symbol;Acc:HGNC:11627]	2.22057	1.15093	6.04318e-16	6.11346e-15	yes	up	4.13	4.39	4.14	4.06	3.93	8.94	7.75	7.62	9.02	11.19	8.904
ENSG00000129514	FOXA1	forkhead box A1 [Source:HGNC Symbol;Acc:HGNC:5021]	3.38385	1.75866	0.00791279	0.0206266	yes	up	0.0875	0.09	0.06	0.14	0.06	0.25	0.19	0.16	0.15	0.3	0.21
ENSG00000129993	CBFA2T3	CBFA2/RUNX1 translocation partner 3 [Source:HGNC Symbol;Acc:HGNC:1537]	46.8644	5.55042	2.77833e-07	1.41074e-06	yes	up	0.015	0	0.06	0	0	0.41	0.9	0.3	0.74	0.59	0.588
ENSG00000155760	FZD7	frizzled class receptor 7 [Source:HGNC Symbol;Acc:HGNC:4045]	0.345182	-1.53457	0.0150476	0.0366901	yes	down	0.1525	0.1	0.15	0.14	0.22	0.06	0.07	0.02	0.05	0.06	0.052
ENSG00000158955	WNT9B	Wnt family member 9B [Source:HGNC Symbol;Acc:HGNC:12779]	52.4521	5.71293	6.62512e-07	3.2458e-06	yes	up	0	0	0	0	0	0.19	0.17	0.1	0.11	0.13	0.14
ENSG00000162552	WNT4	Wnt family member 4 [Source:HGNC Symbol;Acc:HGNC:12783]	8.36773	3.06484	4.30105e-09	2.62985e-08	yes	up	0.06	0.06	0.09	0.07	0.02	0.37	0.34	0.67	0.74	0.42	0.508
ENSG00000005187	ACSM3	acyl-CoA synthetase medium chain family member 3 [Source:HGNC Symbol;Acc:HGNC:10522]	0.0752156	-3.73282	1.85663e-52	7.80155e-51	yes	down	5.4325	5.28	6.71	4.11	5.63	0.47	0.65	0.54	0.21	2.05	0.784
ENSG00000019549	SNAI2	snail family transcriptional repressor 2 [Source:HGNC Symbol;Acc:HGNC:11094]	2.31345	1.21005	1.43344e-05	6.01729e-05	yes	up	0.755	0.32	0.99	1.01	0.7	1.56	1.87	1.45	1.6	2.08	1.712
ENSG00000066468	FGFR2	fibroblast growth factor receptor 2 [Source:HGNC Symbol;Acc:HGNC:3689]	27.3707	4.77456	1.24759e-05	5.27606e-05	yes	up	0.0625	0.03	0.22	0	0	0.21	0.3	0.4	0.43	0.14	0.296
ENSG00000081052	COL4A4	collagen type IV alpha 4 chain [Source:HGNC Symbol;Acc:HGNC:2206]	10.4829	3.38997	0.010777	0.0272035	yes	up	0.0025	0	0	0.01	0	0.02	0.04	0.01	0.01	0.02	0.02
ENSG00000091879	ANGPT2	angiopoietin 2 [Source:HGNC Symbol;Acc:HGNC:485]	0.147083	-2.7653	0	0	yes	down	59.355	58.86	61.38	57.74	59.44	8.93	8.27	9.29	8.01	7.71	8.442
ENSG00000100985	MMP9	matrix metallopeptidase 9 [Source:HGNC Symbol;Acc:HGNC:7176]	12.9906	3.69939	0.000174713	0.000621819	yes	up	0.0225	0	0.03	0	0.06	0.21	0.23	0.2	0.5	0.31	0.29
ENSG00000107984	DKK1	dickkopf WNT signaling pathway inhibitor 1 [Source:HGNC Symbol;Acc:HGNC:2891]	0.249032	-2.0056	2.64954e-61	1.35384e-59	yes	down	54.3175	45.36	55.19	58.67	58.05	12.53	12.12	18.49	14.49	9.3	13.386
ENSG00000108821	COL1A1	collagen type I alpha 1 chain [Source:HGNC Symbol;Acc:HGNC:2197]	3.04103	1.60456	2.11637e-10	1.4489e-09	yes	up	0.52	0.59	0.54	0.28	0.67	1.65	1.08	1.14	2.01	2.66	1.708
ENSG00000120057	SFRP5	secreted frizzled related protein 5 [Source:HGNC Symbol;Acc:HGNC:10779]	22.5855	4.49732	0.000168778	0.000602325	yes	up	0.01	0	0	0	0.04	0.27	0.22	0.11	0.28	0.44	0.264
ENSG00000122691	TWIST1	twist family bHLH transcription factor 1 [Source:HGNC Symbol;Acc:HGNC:12428]	5.09759	2.34982	0.00572506	0.0153847	yes	up	0.115	0.28	0.05	0.05	0.08	0.28	0.35	0.5	0.41	0.31	0.37
ENSG00000146530	VWDE	von Willebrand factor D and EGF domains [Source:HGNC Symbol;Acc:HGNC:21897]	0.176603	-2.50142	0.00449686	0.0123394	yes	down	0.1475	0.03	0.31	0.11	0.14	0.04	0	0	0.05	0.06	0.03
ENSG00000154734	ADAMTS1	ADAM metallopeptidase with thrombospondin type 1 motif 1 [Source:HGNC Symbol;Acc:HGNC:217]	14.7295	3.88063	1.49354e-69	9.27493e-68	yes	up	25.5025	34.28	23.54	22.2	21.99	335.48	331	373.01	323.12	498.08	372.138
ENSG00000174059	CD34	CD34 molecule [Source:HGNC Symbol;Acc:HGNC:1662]	0.161387	-2.6314	2.16881e-262	1.17071e-259	yes	down	55.0075	59.69	54.76	53.28	52.3	7.09	9.78	6.81	8.18	9.8	8.332
ENSG00000196154	S100A4	S100 calcium binding protein A4 [Source:HGNC Symbol;Acc:HGNC:10494]	2.12904	1.09021	0.000275036	0.000948725	yes	up	3.095	2.13	3.69	4.65	1.91	7.25	8.95	6.21	5.32	8.27	7.2
